# Supplementary material for: Coalescence of multiple droplets induced by a constant DC electric field
Source: PLoS One. 2024 Apr 9;19(4):e0300925. doi: 10.1371/journal.pone.0300925 (PMC11003697; doi:10.1371/journal.pone.0300925)
Supplement: S1 Data — (ZIP) [file pone.0300925.s001.zip]

Archive with 7 entries (6 files):
- Complete data file/
- Complete data file/Asymmetrical coalescence under E=0.3 V nm-1.xlsx
- Complete data file/PH.zip
- Complete data file/Radial distribution function.xlsx
- Complete data file/SC.zip
- Complete data file/Variation of centroid coordinate under E=0.3 V nm-1.xlsx
- Complete data file/Variation of dimensionless length under E=0.3 V nm-1.xlsx
