# Supplementary material for: Coalescence of multiple droplets induced by a constant DC electric field
Source: PLoS One. 2024 Apr 9;19(4):e0300925. doi: 10.1371/journal.pone.0300925 (PMC11003697; doi:10.1371/journal.pone.0300925)
Supplement: S1 Data — (ZIP) [file pone.0300925.s001.zip › Complete data file/Asymmetrical coalescence under E=0.3 V nm-1.xlsx]

## Sheet: Sheet1
1	8.81345	1	-0.9907	1	-9.0593					1	9.06292	1	0.99902	1	-8.80698
2	8.81149	2	-0.99056	2	-9.05971					2	9.0628	2	1.00016	2	-8.80457
3	8.81137	3	-0.99153	3	-9.05999					3	9.06283	3	1.00088	3	-8.80473
4	8.81049	4	-0.99182	4	-9.05999					4	9.06339	4	1.00075	4	-8.80477
5	8.80967	5	-0.98317	5	-9.05894					5	9.07223	5	0.99912	5	-8.80439
6	8.80803	6	-0.98137	6	-9.0591					6	9.07252	6	0.99933	6	-8.8041
7	8.80706	7	-0.98124	7	-9.05522					7	9.07244	7	0.99018	7	-8.80271
8	8.80665	8	-0.98116	8	-9.0482					8	9.07183	8	0.99059	8	-8.80224
9	8.80614	9	-0.97995	9	-9.04654					9	9.07136	9	0.98117	9	-8.80225
10	8.80631	10	-0.98053	10	-9.04561					10	9.07011	10	0.98138	10	-8.80161
11	8.8053	11	-0.97977	11	-9.04385					11	9.06912	11	0.9816	11	-8.80028
12	8.80367	12	-0.98024	12	-9.04327					12	9.06725	12	0.9825	12	-8.79875
13	8.8016	13	-0.98049	13	-9.04197					13	9.06576	13	0.98452	13	-8.79781
14	8.80047	14	-0.98103	14	-9.03859					14	9.06303	14	0.98536	14	-8.79589
15	8.79936	15	-0.98182	15	-9.03565					15	9.06095	15	0.98576	15	-8.79571
16	8.79799	16	-0.98226	16	-9.03149					16	9.05979	16	0.98731	16	-8.79594
17	8.79483	17	-0.98383	17	-9.02781					17	9.0582	17	0.98961	17	-8.79643
18	8.79499	18	-0.98635	18	-9.02436					18	9.05691	18	0.99193	18	-8.79632
19	8.79249	19	-0.98808	19	-9.01916					19	9.05495	19	0.99247	19	-8.79629
20	8.7901	20	-0.99054	20	-9.01633					20	9.05336	20	0.99416	20	-8.79532
21	8.78891	21	-0.99231	21	-9.01077					21	9.0493	21	0.99576	21	-8.79387
22	8.78487	22	-0.99448	22	-9.0062					22	9.04795	22	0.99692	22	-8.79231
23	8.78338	23	-0.99731	23	-9.00135					23	9.04487	23	0.99853	23	-8.79077
24	8.78121	24	-1.00076	24	-8.99601					24	9.04149	24	1.00139	24	-8.78931
25	8.77942	25	-1.00417	25	-8.99142					25	9.03824	25	1.00458	25	-8.78811
26	8.77702	26	-1.01746	26	-8.98689					26	9.03443	26	1.00703	26	-8.78772
27	8.7755	27	-1.02167	27	-8.98186					27	9.03016	27	1.00862	27	-8.78614
28	8.7732	28	-1.02591	28	-8.97578					28	9.02631	28	1.01218	28	-8.78469
29	8.77108	29	-1.02844	29	-8.96937					29	9.02181	29	1.01536	29	-8.78226
30	8.76923	30	-1.0311	30	-8.96311					30	9.01741	30	1.01823	30	-8.78044
31	8.76726	31	-1.03463	31	-8.95625					31	9.01325	31	1.02016	31	-8.77874
32	8.76555	32	-1.03996	32	-8.94934					32	9.00763	32	1.0223	32	-8.77694
33	8.762	33	-1.04537	33	-8.94325					33	9.00254	33	1.02532	33	-8.77612
34	8.75881	34	-1.04956	34	-8.93544					34	8.99598	34	1.02752	34	-8.77389
35	8.75693	35	-1.0535	35	-8.92834					35	8.9909	35	1.03135	35	-8.77311
36	8.7544	36	-1.05937	36	-8.92067					36	8.98511	36	1.0355	36	-8.77088
37	8.75148	37	-1.06436	37	-8.91318					37	8.97912	37	1.03981	37	-8.7681
38	8.74852	38	-1.07038	38	-8.91358					38	8.97446	38	1.04399	38	-8.76572
39	8.74592	39	-1.0758	39	-8.90521					39	8.96745	39	1.04843	39	-8.76324
40	8.74313	40	-1.08144	40	-8.89654					40	8.96123	40	1.05281	40	-8.76103
41	8.73913	41	-1.08783	41	-8.88799					41	8.95529	41	1.05739	41	-8.75897
42	8.73589	42	-1.09304	42	-8.87835					42	8.94744	42	1.06156	42	-8.75598
43	8.73117	43	-1.09929	43	-8.86834					43	8.94017	43	1.06542	43	-8.75501
44	8.72851	44	-1.10642	44	-8.85824					44	8.93286	44	1.07034	44	-8.75359
45	8.72549	45	-1.11235	45	-8.84845					45	8.92563	45	1.07533	45	-8.75053
46	8.72236	46	-1.11909	46	-8.83803					46	8.91838	46	1.08121	46	-8.74697
47	8.71874	47	-1.12609	47	-8.82808					47	8.91158	47	1.08728	47	-8.7432
48	8.71527	48	-1.13296	48	-8.8179					48	8.90259	48	1.0932	48	-8.74116
49	8.7125	49	-1.14144	49	-8.80714					49	8.89413	49	1.09832	49	-8.73792
50	8.70989	50	-1.14793	50	-8.79518					50	8.88473	50	1.1043	50	-8.73516
51	8.70626	51	-1.15635	51	-8.78296					51	8.87526	51	1.11006	51	-8.73281
52	8.70332	52	-1.16564	52	-8.77118					52	8.86627	52	1.11568	52	-8.72887
53	8.69981	53	-1.17175	53	-8.75922					53	8.85791	53	1.12206	53	-8.72588
54	8.69682	54	-1.17413	54	-8.74613					54	8.8478	54	1.12844	54	-8.72284
55	8.69283	55	-1.1839	55	-8.73311					55	8.83776	55	1.13472	55	-8.71988
56	8.68907	56	-1.19214	56	-8.72103					56	8.82743	56	1.14189	56	-8.71686
57	8.68506	57	-1.20185	57	-8.7066					57	8.81769	57	1.14865	57	-8.7138
58	8.68252	58	-1.21249	58	-8.69205					58	8.80599	58	1.15684	58	-8.70937
59	8.67749	59	-1.22304	59	-8.67694					59	8.79594	59	1.16369	59	-8.70683
60	8.67195	60	-1.23476	60	-8.66125					60	8.78537	60	1.17159	60	-8.70387
61	8.66746	61	-1.24663	61	-8.64538					61	8.77391	61	1.18012	61	-8.70011
62	8.66172	62	-1.25852	62	-8.6284					62	8.76238	62	1.1885	62	-8.69667
63	8.65724	63	-1.2715	63	-8.6107					63	8.75099	63	1.19689	63	-8.69413
64	8.65203	64	-1.28551	64	-8.59076					64	8.7392	64	1.20554	64	-8.69136
65	8.64745	65	-1.30042	65	-8.5708					65	8.72566	65	1.21372	65	-8.68778
66	8.64339	66	-1.31793	66	-8.54884					66	8.71106	66	1.22298	66	-8.68388
67	8.63873	67	-1.33419	67	-8.52698					67	8.69657	67	1.23185	67	-8.68055
68	8.63523	68	-1.35545	68	-8.50216					68	8.68336	68	1.24139	68	-8.6772
69	8.62944	69	-1.37617	69	-8.47484					69	8.6694	69	1.25163	69	-8.67307
70	8.62489	70	-1.40116	70	-8.44614					70	8.65494	70	1.26231	70	-8.66945
71	8.61858	71	-1.42704	71	-8.41688					71	8.63951	71	1.27374	71	-8.66508
72	8.61412	72	-1.45235	72	-8.38677					72	8.62366	72	1.28444	72	-8.66064
73	8.60835	73	-1.47827	73	-8.35464					73	8.60785	73	1.29615	73	-8.65676
74	8.60234	74	-1.50566	74	-8.32308					74	8.59051	74	1.30786	74	-8.6526
75	8.59687	75	-1.53421	75	-8.28912					75	8.57224	75	1.32124	75	-8.64863
76	8.59203	76	-1.56263	76	-8.25539					76	8.55394	76	1.33512	76	-8.64273
77	8.58641	77	-1.59096	77	-8.22026					77	8.53364	77	1.34995	77	-8.63743
78	8.58229	78	-1.61984	78	-8.18552					78	8.51308	78	1.36513	78	-8.63236
79	8.57721	79	-1.64943	79	-8.15049					79	8.4904	79	1.38466	79	-8.6293
80	8.57177	80	-1.68092	80	-8.11259					80	8.46395	80	1.40541	80	-8.62383
81	8.56533	81	-1.71322	81	-8.07358					81	8.43669	81	1.42614	81	-8.61949
82	8.55897	82	-1.74794	82	-8.02556					82	8.40878	82	1.44911	82	-8.61355
83	8.55178	83	-1.78127	83	-7.98237					83	8.37752	83	1.47408	83	-8.60826
84	8.54609	84	-1.81563	84	-7.94204					84	8.3473	84	1.50114	84	-8.60187
85	8.53891	85	-1.84947	85	-7.89978					85	8.31702	85	1.52783	85	-8.59674
86	8.5326	86	-1.88141	86	-7.86099					86	8.28582	86	1.55367	86	-8.59207
87	8.52511	87	-1.91118	87	-7.824					87	8.25513	87	1.57886	87	-8.58718
88	8.51833	88	-1.94016	88	-7.78682					88	8.22347	88	1.60586	88	-8.58097
89	8.51134	89	-1.96862	89	-7.75047					89	8.1916	89	1.63225	89	-8.57566
90	8.50428	90	-1.9923	90	-7.71967					90	8.15616	90	1.66116	90	-8.57056
91	8.49786	91	-2.01335	91	-7.6909					91	8.12202	91	1.69001	91	-8.56542
92	8.48995	92	-2.03495	92	-7.66181					92	8.08914	92	1.71652	92	-8.55873
93	8.48391	93	-2.05722	93	-7.63374					93	8.05388	93	1.74476	93	-8.55314
94	8.47687	94	-2.07519	94	-7.60859					94	8.0186	94	1.7728	94	-8.54695
95	8.47036	95	-2.09374	95	-7.58154					95	7.9826	95	1.80176	95	-8.5413
96	8.4627	96	-2.11198	96	-7.55547					96	7.9518	96	1.82649	96	-8.53488
97	8.45468	97	-2.1327	97	-7.5287					97	7.92107	97	1.85013	97	-8.52958
98	8.44669	98	-2.15181	98	-7.50136					98	7.89264	98	1.87163	98	-8.52279
99	8.43906	99	-2.17309	99	-7.47353					99	7.86029	99	1.8963	99	-8.51626
100	8.43089	100	-2.19362	100	-7.44442					100	7.82507	100	1.92491	100	-8.51104
101	8.42193	101	-2.21739	101	-7.41327					101	7.78782	101	1.95317	101	-8.50316
102	8.41414	102	-2.2414	102	-7.38013					102	7.75139	102	1.983	102	-8.49547
103	8.40577	103	-2.26474	103	-7.34885					103	7.71801	103	2.00891	103	-8.48823
104	8.39729	104	-2.29047	104	-7.31481					104	7.68523	104	2.03492	104	-8.47996
105	8.38992	105	-2.31506	105	-7.28061					105	7.65531	105	2.05736	105	-8.47264
106	8.38244	106	-2.33751	106	-7.25026					106	7.63039	106	2.08182	106	-8.46451
107	8.37378	107	-2.35909	107	-7.21841					107	7.60252	107	2.10517	107	-8.45657
108	8.36405	108	-2.38356	108	-7.1847					108	7.57462	108	2.12498	108	-8.44873
109	8.35475	109	-2.40576	109	-7.15565					109	7.55124	109	2.14077	109	-8.44022
110	8.34568	110	-2.42574	110	-7.12727					110	7.52671	110	2.15629	110	-8.43173
111	8.33842	111	-2.44159	111	-7.10208					111	7.50457	111	2.17063	111	-8.42396
112	8.32911	112	-2.45593	112	-7.07825					112	7.48236	112	2.18491	112	-8.41473
113	8.31976	113	-2.47001	113	-7.05626					113	7.46112	113	2.19851	113	-8.40638
114	8.31066	114	-2.482	114	-7.03461					114	7.44004	114	2.21136	114	-8.39788
115	8.292	115	-2.49492	115	-7.0134					115	7.41837	115	2.22451	115	-8.39065
116	8.2833	116	-2.5052	116	-6.99334					116	7.39843	116	2.2353	116	-8.38229
117	8.27361	117	-2.51413	117	-6.97472					117	7.37885	117	2.24522	117	-8.37398
118	8.26498	118	-2.52624	118	-6.95373					118	7.3601	118	2.25643	118	-8.36446
119	8.25603	119	-2.53417	119	-6.9342					119	7.34149	119	2.26516	119	-8.3545
120	8.24547	120	-2.54509	120	-6.91381					120	7.3216	120	2.27667	120	-8.34677
121	8.23671	121	-2.5552	121	-6.89464					121	7.29785	121	2.29066	121	-8.33775
122	8.22551	122	-2.56089	122	-6.87909					122	7.27431	122	2.30545	122	-8.32932
123	8.2157	123	-2.5656	123	-6.86361					123	7.24982	123	2.32069	123	-8.31982
124	8.20665	124	-2.57376	124	-6.84598					124	7.22539	124	2.33612	124	-8.31119
125	8.19699	125	-2.58313	125	-6.82781					125	7.2029	125	2.34838	125	-8.3017
126	8.18727	126	-2.59148	126	-6.81033					126	7.18128	126	2.36038	126	-8.29274
127	8.17653	127	-2.59562	127	-6.79735					127	7.16071	127	2.3714	127	-8.28247
128	8.16665	128	-2.60148	128	-6.78073					128	7.14074	128	2.38139	128	-8.27258
129	8.15599	129	-2.61021	129	-6.76249					129	7.12422	129	2.38974	129	-8.2638
130	8.14549	130	-2.62197	130	-6.74121					130	7.10969	130	2.39443	130	-8.25493
131	8.13587	131	-2.63617	131	-6.71799					131	7.0893	131	2.40395	131	-8.24707
132	8.1264	132	-2.65115	132	-6.69412					132	7.06914	132	2.41311	132	-8.23706
133	8.11581	133	-2.66266	133	-6.67248					133	7.04404	133	2.41852	133	-8.22786
134	8.10541	134	-2.67053	134	-6.65324					134	7.02728	134	2.42357	134	-8.21776
135	8.09489	135	-2.68322	135	-6.63248					135	7.01311	135	2.42817	135	-8.20798
136	8.08505	136	-2.69262	136	-6.614					136	6.99689	136	2.43526	136	-8.198
137	8.07463	137	-2.69659	137	-6.59855					137	6.98262	137	2.4416	137	-8.18824
138	8.06386	138	-2.70157	138	-6.58238					138	6.96268	138	2.45133	138	-8.17844
139	8.05164	139	-2.70796	139	-6.565					139	6.94485	139	2.45746	139	-8.16835
140	8.03966	140	-2.71295	140	-6.54951					140	6.92683	140	2.4658	140	-8.15766
141	8.02761	141	-2.71933	141	-6.53165					141	6.89238	141	2.4817	141	-8.14796
142	8.01623	142	-2.72508	142	-6.51601					142	6.86722	142	2.49723	142	-8.13685
143	8.00468	143	-2.73147	143	-6.49974					143	6.84425	143	2.50931	143	-8.12667
144	7.99327	144	-2.73907	144	-6.48157					144	6.8128	144	2.51922	144	-8.11692
145	7.98038	145	-2.7458	145	-6.46375					145	6.79226	145	2.53079	145	-8.10744
146	7.96907	146	-2.75432	146	-6.44501					146	6.77146	146	2.54106	146	-8.09527
147	7.95792	147	-2.76054	147	-6.42654					147	6.75251	147	2.5489	147	-8.0841
148	7.95512	148	-2.7655	148	-6.41109					148	6.73283	148	2.55702	148	-8.07214
149	7.94295	149	-2.76852	149	-6.39614					149	6.7153	149	2.56297	149	-8.06094
150	7.93108	150	-2.76926	150	-6.38459					150	6.70255	150	2.56498	150	-8.04964
151	7.91926	151	-2.76697	151	-6.37456					151	6.68409	151	2.57191	151	-8.03813
152	7.90754	152	-2.76476	152	-6.36472					152	6.66626	152	2.57878	152	-8.02652
153	7.90635	153	-2.76488	153	-6.35148					153	6.64719	153	2.58507	153	-8.01485
154	7.89468	154	-2.76794	154	-6.33674					154	6.63069	154	2.58984	154	-8.00268
155	7.88338	155	-2.77287	155	-6.32031					155	6.61321	155	2.59403	155	-7.99205
156	7.87112	156	-2.77679	156	-6.30168					156	6.595	156	2.59802	156	-7.98007
157	7.85865	157	-2.78179	157	-6.27821					157	6.57538	157	2.60531	157	-7.96925
158	7.84638	158	-2.78468	158	-6.26295					158	6.55448	158	2.61487	158	-7.95874
159	7.8338	159	-2.78675	159	-6.24833					159	6.53652	159	2.62252	159	-7.94613
160	7.82116	160	-2.79085	160	-6.23354					160	6.52033	160	2.62679	160	-7.93312
161	7.80884	161	-2.79497	161	-6.21648					161	6.5019	161	2.63245	161	-7.92138
162	7.79709	162	-2.79638	162	-6.20188					162	6.48212	162	2.64078	162	-7.90855
163	7.78415	163	-2.79758	163	-6.18844					163	6.46187	163	2.64728	163	-7.89527
164	7.77264	164	-2.80246	164	-6.17175					164	6.44222	164	2.65516	164	-7.88282
165	7.75999	165	-2.80842	165	-6.15287					165	6.41974	165	2.66442	165	-7.87006
166	7.7457	166	-2.80925	166	-6.13986					166	6.40229	166	2.66938	166	-7.85792
167	7.73226	167	-2.80767	167	-6.12856					167	6.38674	167	2.67105	167	-7.84521
168	7.7167	168	-2.80802	168	-6.11595					168	6.36719	168	2.67727	168	-7.83285
169	7.70737	169	-2.8118	169	-6.0989					169	6.34834	169	2.68373	169	-7.8194
170	7.69549	170	-2.81355	170	-6.08521					170	6.32792	170	2.69149	170	-7.80563
171	7.68372	171	-2.81016	171	-6.07566					171	6.31008	171	2.69645	171	-7.79108
172	7.67086	172	-2.80872	172	-6.065					172	6.29486	172	2.69674	172	-7.77815
173	7.65833	173	-2.81661	173	-6.05524					173	6.27813	173	2.70046	173	-7.76494
174	7.6451	174	-2.81606	174	-6.04376					174	6.26155	174	2.70397	174	-7.74987
175	7.63189	175	-2.81869	175	-6.02882					175	6.24476	175	2.70684	175	-7.7349
176	7.61842	176	-2.82448	176	-6.00957					176	6.22989	176	2.70873	176	-7.72184
177	7.60557	177	-2.82645	177	-5.99406					177	6.21433	177	2.70962	177	-7.70829
178	7.59294	178	-2.82281	178	-5.98475					178	6.19764	178	2.71291	178	-7.69505
179	7.5788	179	-2.82118	179	-5.97263					179	6.17601	179	2.72097	179	-7.68011
180	7.56465	180	-2.81823	180	-5.96064					180	6.15578	180	2.72708	180	-7.66647
181	7.55084	181	-2.81047	181	-5.95371					181	6.13691	181	2.73207	181	-7.65303
182	7.53684	182	-2.80267	182	-5.94654					182	6.1204	182	2.73539	182	-7.63885
183	7.52379	183	-2.80606	183	-5.93856					183	6.11393	183	2.73652	183	-7.62429
184	7.50997	184	-2.80024	184	-5.92958					184	6.09644	184	2.73877	184	-7.61113
185	7.49656	185	-2.79325	185	-5.91992					185	6.08125	185	2.74108	185	-7.59718
186	7.48286	186	-2.79002	186	-5.90971					186	6.06833	186	2.7384	186	-7.58271
187	7.47021	187	-2.7899	187	-5.89721					187	6.0581	187	2.73402	187	-7.56854
188	7.45616	188	-2.7868	188	-5.88438					188	6.04527	188	2.73257	188	-7.55465
189	7.44098	189	-2.78442	189	-5.87161					189	6.02847	189	2.73463	189	-7.54047
190	7.42636	190	-2.78298	190	-5.85948					190	6.0043	190	2.74322	190	-7.52585
191	7.41133	191	-2.77733	191	-5.85211					191	5.98422	191	2.74737	191	-7.51134
192	7.40646	192	-2.7696	192	-5.84623					192	5.96706	192	2.75006	192	-7.49622
193	7.39273	193	-2.76648	193	-5.83543					193	5.9553	193	2.74705	193	-7.48285
194	7.37785	194	-2.76558	194	-5.82169					194	5.94331	194	2.74455	194	-7.46836
195	7.36397	195	-2.766	195	-5.80542					195	5.924	195	2.74527	195	-7.45402
196	7.3494	196	-2.76747	196	-5.79123					196	5.89484	196	2.74414	196	-7.43933
197	7.3357	197	-2.76927	197	-5.77514					197	5.88926	197	2.73454	197	-7.42343
198	7.32095	198	-2.76665	198	-5.76247					198	5.88742	198	2.72231	198	-7.4092
199	7.3064	199	-2.76241	199	-5.75252					199	5.87957	199	2.71583	199	-7.39351
200	7.2923	200	-2.76419	200	-5.7358					200	5.87115	200	2.70932	200	-7.37906
201	7.27754	201	-2.76011	201	-5.72535					201	5.86046	201	2.70462	201	-7.36324
202	7.26318	202	-2.75359	202	-5.71687					202	5.8536	202	2.69611	202	-7.34833
203	7.24802	203	-2.74757	203	-5.70629					203	5.84592	203	2.6885	203	-7.33319
204	7.23346	204	-2.74229	204	-5.69528					204	5.83296	204	2.68693	204	-7.31794
205	7.21849	205	-2.73838	205	-5.6847					205	5.82144	205	2.68376	205	-7.3021
206	7.20253	206	-2.73042	206	-5.67756					206	5.80634	206	2.68391	206	-7.28598
207	7.18746	207	-2.72208	207	-5.67059					207	5.7872	207	2.68674	207	-7.26973
208	7.17231	208	-2.71387	208	-5.66498					208	5.76943	208	2.68763	208	-7.25418
209	7.15703	209	-2.70518	209	-5.65819					209	5.75328	209	2.68794	209	-7.23825
210	7.13526	210	-2.69513	210	-5.65332					210	5.73901	210	2.68559	210	-7.22292
211	7.11681	211	-2.68648	211	-5.64531					211	5.72546	211	2.68265	211	-7.20679
212	7.10055	212	-2.68392	212	-5.63141					212	5.71787	212	2.67426	212	-7.19176
213	7.0836	213	-2.67985	213	-5.62047					213	5.71154	213	2.66553	213	-7.17549
214	7.06833	214	-2.67082	214	-5.61452					214	5.70013	214	2.65988	214	-7.15861
215	7.05143	215	-2.66846	215	-5.60154					215	5.68679	215	2.65743	215	-7.14295
216	7.03452	216	-2.66423	216	-5.59031					216	5.67362	216	2.6533	216	-7.1261
217	7.0191	217	-2.65883	217	-5.58156					217	5.66428	217	2.64585	217	-7.1095
218	7.00266	218	-2.65787	218	-5.5651					218	5.65423	218	2.63847	218	-7.09356
219	6.98669	219	-2.65584	219	-5.54939					219	5.64474	219	2.63073	219	-7.07619
220	6.96985	220	-2.65254	220	-5.53674					220	5.63112	220	2.6282	220	-7.05992
221	6.95221	221	-2.64558	221	-5.52671					221	5.62016	221	2.62309	221	-7.0433
222	6.93487	222	-2.64037	222	-5.5162					222	5.61014	222	2.61749	222	-7.02722
223	6.91833	223	-2.63737	223	-5.50217					223	5.60299	223	2.60785	223	-7.01089
224	6.90036	224	-2.6314	224	-5.49039					224	5.59228	224	2.60269	224	-6.99433
225	6.88493	225	-2.62238	225	-5.48374					225	5.58249	225	2.59619	225	-6.9776
226	6.86747	226	-2.61786	226	-5.47191					226	5.57281	226	2.58672	226	-6.96008
227	6.84963	227	-2.61269	227	-5.46101					227	5.56263	227	2.57799	227	-6.94366
228	6.83323	228	-2.60716	228	-5.45012					228	5.55293	228	2.57116	228	-6.92762
229	6.81652	229	-2.60388	229	-5.43676					229	5.53997	229	2.56793	229	-6.90991
230	6.79956	230	-2.59897	230	-5.42527					230	5.53751	230	2.56294	230	-6.89352
231	6.79469	231	-2.58935	231	-5.41636					231	5.524	231	2.55872	231	-6.87559
232	6.77456	232	-2.57959	232	-5.40821					232	5.51416	232	2.55156	232	-6.85743
233	6.75694	233	-2.57044	233	-5.39977					233	5.49926	233	2.54714	233	-6.84091
234	6.73957	234	-2.56224	234	-5.39119					234	5.48652	234	2.54354	234	-6.82136
235	6.72347	235	-2.55774	235	-5.37756					235	5.47408	235	2.53806	235	-6.80298
236	6.70484	236	-2.55219	236	-5.3655					236	5.46084	236	2.53338	236	-6.78591
237	6.68634	237	-2.55026	237	-5.34843					237	5.44724	237	2.52958	237	-6.76748
238	6.6784	238	-2.5434	238	-5.33868					238	5.4317	238	2.52655	238	-6.74888
239	6.65938	239	-2.53864	239	-5.32644					239	5.41927	239	2.5225	239	-6.72897
240	6.64136	240	-2.53495	240	-5.31274					240	5.40429	240	2.51793	240	-6.71074
241	6.62359	241	-2.53259	241	-5.29721					241	5.38816	241	2.51592	241	-6.69249
242	6.60466	242	-2.52908	242	-5.28091					242	5.37302	242	2.51343	242	-6.67326
243	6.57993	243	-2.52271	243	-5.26904					243	5.36253	243	2.50458	243	-6.6553
244	6.55784	244	-2.51362	244	-5.25944					244	5.3508	244	2.49756	244	-6.63722
245	6.53889	245	-2.50404	245	-5.24981					245	5.33875	245	2.49068	245	-6.61756
246	6.51968	246	-2.49152	246	-5.2432					246	5.32919	246	2.48042	246	-6.59913
247	6.49997	247	-2.4839	247	-5.23207					247	5.31734	247	2.47287	247	-6.58043
248	6.48069	248	-2.47392	248	-5.22126					248	5.30518	248	2.46528	248	-6.56225
249	6.46095	249	-2.46609	249	-5.20864					249	5.28587	249	2.46521	249	-6.54204
250	6.44039	250	-2.46143	250	-5.19417					250	5.27252	250	2.46033	250	-6.5221
251	6.42096	251	-2.45823	251	-5.17671					251	5.25283	251	2.45233	251	-6.50287
252	6.40094	252	-2.45225	252	-5.16199					252	5.24202	252	2.44384	252	-6.48279
253	6.38084	253	-2.44561	253	-5.14761					253	5.22925	253	2.43747	253	-6.46305
254	6.36217	254	-2.4415	254	-5.13221					254	5.2179	254	2.42898	254	-6.44263
255	6.34231	255	-2.43451	255	-5.11967					255	5.20392	255	2.42356	255	-6.433
256	6.32252	256	-2.42739	256	-5.10565					256	5.18422	256	2.41666	256	-6.41398
257	6.30301	257	-2.41932	257	-5.09252					257	5.16447	257	2.41268	257	-6.39436
258	6.28273	258	-2.40964	258	-5.08048					258	5.14857	258	2.40753	258	-6.37481
259	6.26222	259	-2.40135	259	-5.06955					259	5.13497	259	2.40162	259	-6.35381
260	6.24075	260	-2.39429	260	-5.05713					260	5.11941	260	2.39612	260	-6.33367
261	6.21962	261	-2.38914	261	-5.0407					261	5.10088	261	2.39236	261	-6.31124
262	6.1987	262	-2.38266	262	-5.02662					262	5.08579	262	2.3858	262	-6.29036
263	6.1772	263	-2.37334	263	-5.01477					263	5.06557	263	2.3842	263	-6.26869
264	6.15721	264	-2.36596	264	-5.00051					264	5.04498	264	2.38279	264	-6.24773
265	6.12676	265	-2.36012	265	-4.98592					265	5.03182	265	2.37458	265	-6.2276
266	6.10617	266	-2.34908	266	-4.97657					266	5.01983	266	2.36412	266	-6.2059
267	6.08473	267	-2.3355	267	-4.96828					267	5.00991	267	2.35075	267	-6.18419
268	6.06336	268	-2.32972	268	-4.95283					268	4.99748	268	2.33956	268	-6.16259
269	6.04207	269	-2.31801	269	-4.94163					269	4.984	269	2.33013	269	-6.14061
270	6.01993	270	-2.30717	270	-4.93223					270	4.96937	270	2.32308	270	-6.11845
271	5.99807	271	-2.29725	271	-4.92059					271	4.95658	271	2.31421	271	-6.0957
272	5.97527	272	-2.28624	272	-4.90927					272	4.94333	272	2.30507	272	-6.0728
273	5.95297	273	-2.27592	273	-4.8973					273	4.92778	273	2.29894	273	-6.05057
274	5.93007	274	-2.26775	274	-4.88274					274	4.91602	274	2.28711	274	-6.02757
275	5.90811	275	-2.25931	275	-4.8695					275	4.90581	275	2.27473	275	-6.00519
276	5.8844	276	-2.24837	276	-4.85832					276	4.89378	276	2.26364	276	-5.98171
277	5.86129	277	-2.23837	277	-4.84501					277	4.87837	277	2.25347	277	-5.9583
278	5.83676	278	-2.22144	278	-4.82978					278	4.85709	278	2.24351	278	-5.93536
279	5.81337	279	-2.21302	279	-4.81392					279	4.84476	279	2.23105	279	-5.91228
280	5.78929	280	-2.20322	280	-4.79955					280	4.83217	280	2.21785	280	-5.88777
281	5.76643	281	-2.19354	281	-4.78532					281	4.82053	281	2.20623	281	-5.86331
282	5.74305	282	-2.18045	282	-4.77413					282	4.80865	282	2.19226	282	-5.83835
283	5.71837	283	-2.16572	283	-4.76511					283	4.79932	283	2.17876	283	-5.81418
284	5.69343	284	-2.15223	284	-4.75218					284	4.78852	284	2.16381	284	-5.79058
285	5.66943	285	-2.13889	285	-4.74096					285	4.78003	285	2.14823	285	-5.76575
286	5.64521	286	-2.12407	286	-4.7316					286	4.76888	286	2.13582	286	-5.74103
287	5.6208	287	-2.11336	287	-4.71746					287	4.75247	287	2.12696	287	-5.71564
288	5.59579	288	-2.10494	288	-4.70082					288	4.72922	288	2.11534	288	-5.68983
289	5.5711	289	-2.09247	289	-4.68696					289	4.71531	289	2.10156	289	-5.66439
290	5.54551	290	-2.07979	290	-4.67369					290	4.70483	290	2.08737	290	-5.63716
291	5.51905	291	-2.06654	291	-4.66023					291	4.67603	291	2.07272	291	-5.60996
292	5.49319	292	-2.05645	292	-4.64319					292	4.66272	292	2.06001	292	-5.58302
293	5.46998	293	-2.04287	293	-4.62995					293	4.64156	293	2.05479	293	-5.55636
294	5.44863	294	-2.02777	294	-4.61702					294	4.62207	294	2.04879	294	-5.52795
295	5.4215	295	-2.01044	295	-4.60614					295	4.60462	295	2.04395	295	-5.50065
296	5.39451	296	-1.996	296	-4.5928					296	4.58501	296	2.0353	296	-5.47247
297	5.36674	297	-1.97929	297	-4.58054					297	4.56602	297	2.02504	297	-5.44381
298	5.32933	298	-1.96461	298	-4.56718					298	4.54894	298	2.01264	298	-5.41435
299	5.30052	299	-1.95098	299	-4.55128					299	4.53354	299	1.99868	299	-5.38427
300	5.27243	300	-1.94018	300	-4.53187					300	4.51381	300	1.98788	300	-5.35335
301	5.24343	301	-1.92961	301	-4.5129					301	4.4939	301	1.9776	301	-5.32091
302	5.21396	302	-1.91246	302	-4.49905					302	4.47833	302	1.96128	302	-5.28918
303	5.18461	303	-1.89603	303	-4.48522					303	4.46265	303	1.94706	303	-5.25699
304	5.15435	304	-1.88308	304	-4.46685					304	4.44179	304	1.93562	304	-5.22431
305	5.12217	305	-1.87345	305	-4.4462					305	4.42374	305	1.92039	305	-5.1899
306	5.08994	306	-1.8614	306	-4.42753					306	4.40368	306	1.90665	306	-5.15635
307	5.04806	307	-1.84803	307	-4.40876					307	4.38829	307	1.88712	307	-5.12141
308	5.01393	308	-1.83455	308	-4.38839					308	4.36976	308	1.86964	308	-5.08737
309	4.97711	309	-1.82618	309	-4.36295					309	4.3529	309	1.85096	309	-5.05167
310	4.94113	310	-1.81347	310	-4.34023					310	4.33393	310	1.83447	310	-5.0165
311	4.90382	311	-1.80078	311	-4.31508					311	4.31608	311	1.81535	311	-4.98992
312	4.86372	312	-1.77607	312	-4.297					312	4.29647	312	1.7967	312	-4.95301
313	4.82115	313	-1.75153	313	-4.28074					313	4.27834	313	1.77694	313	-4.91344
314	4.77811	314	-1.73088	314	-4.25756					314	4.25566	314	1.76046	314	-4.87315
315	4.73109	315	-1.7051	315	-4.23639					315	4.23156	315	1.74277	315	-4.83229
316	4.68169	316	-1.67592	316	-4.2178					316	4.21871	316	1.7244	316	-4.79094
317	4.63347	317	-1.64387	317	-4.20191					317	4.1967	317	1.70291	317	-4.74748
318	4.58512	318	-1.61166	318	-4.18477					318	4.1749	318	1.6785	318	-4.70117
319	4.53625	319	-1.58195	319	-4.16627					319	4.15219	319	1.65237	319	-4.65228
320	4.48684	320	-1.55402	320	-4.14463					320	4.12383	320	1.62934	320	-4.60142
321	4.43921	321	-1.52489	321	-4.12365					321	4.0877	321	1.60147	321	-4.54814
322	4.3916	322	-1.49925	322	-4.10202					322	4.06062	322	1.57275	322	-4.49261
323	4.34189	323	-1.4741	323	-4.07708					323	4.03173	323	1.54424	323	-4.43395
324	4.29462	324	-1.44951	324	-4.05556					324	3.99971	324	1.51653	324	-4.37418
325	4.24913	325	-1.43068	325	-4.02941					325	3.96685	325	1.48889	325	-4.31449
326	4.20404	326	-1.40836	326	-4.00604					326	3.93452	326	1.46287	326	-4.25551
327	4.14889	327	-1.38395	327	-3.98413					327	3.90103	327	1.43592	327	-4.19498
328	4.10295	328	-1.36132	328	-3.96188					328	3.86553	328	1.40926	328	-4.13481
329	4.05898	329	-1.34533	329	-3.93355					329	3.83271	329	1.38163	329	-4.07445
330	4.01717	330	-1.32822	330	-3.90695					330	3.79738	330	1.35905	330	-4.01684
331	3.96621	331	-1.30675	331	-3.88777					331	3.76731	331	1.33087	331	-3.95903
332	3.9262	332	-1.29182	332	-3.86342					332	3.73952	332	1.30158	332	-3.9016
333	3.8952	333	-1.28354	333	-3.83341					333	3.71269	333	1.27371	333	-3.8478
334	3.85418	334	-1.27173	334	-3.80424					334	3.68768	334	1.25069	334	-3.79673
335	3.81859	335	-1.25972	335	-3.77644					335	3.6624	335	1.23174	335	-3.75336
336	3.78708	336	-1.25147	336	-3.74606					336	3.63986	336	1.21095	336	-3.7097
337	3.74986	337	-1.23866	337	-3.72063					337	3.61433	337	1.19401	337	-3.66695
338	3.70931	338	-1.22586	338	-3.69368					338	3.59056	338	1.1751	338	-3.62409
339	3.66759	339	-1.21506	339	-3.66351					339	3.56849	339	1.15708	339	-3.58157
340	3.6297	340	-1.20297	340	-3.63754					340	3.54324	340	1.14388	340	-3.54558
341	3.59274	341	-1.19338	341	-3.61097					341	3.52065	341	1.13483	341	-3.51178
342	3.55341	342	-1.18031	342	-3.58737					342	3.50759	342	1.11796	342	-3.47992
343	3.51759	343	-1.16751	343	-3.56208					343	3.48998	343	1.10701	343	-3.45004
344	3.48233	344	-1.14971	344	-3.54412					344	3.4719	344	1.09571	344	-3.42036
345	3.4496	345	-1.13409	345	-3.52565					345	3.45301	345	1.08238	345	-3.3892
346	3.41567	346	-1.11878	346	-3.50805					346	3.43235	346	1.0733	346	-3.35934
347	3.38367	347	-1.10685	347	-3.47829					347	3.40201	347	1.06366	347	-3.32975
348	3.34917	348	-1.09295	348	-3.45751					348	3.3839	348	1.054	348	-3.30198
349	3.30628	349	-1.07865	349	-3.43554					349	3.36711	349	1.04459	349	-3.27518
350	3.2762	350	-1.06891	350	-3.41494					350	3.34905	350	1.03734	350	-3.25028
351	3.24579	351	-1.06063	351	-3.3915					351	3.33293	351	1.02835	351	-3.22568
352	3.21566	352	-1.05354	352	-3.37034					352	3.31001	352	1.01899	352	-3.20291
353	3.18207	353	-1.0412	353	-3.34929					353	3.29834	353	1.00795	353	-3.18077
354	3.14576	354	-1.02766	354	-3.32839					354	3.27903	354	0.99712	354	-3.15976
355	3.12482	355	-1.01476	355	-3.31239					355	3.26863	355	0.99321	355	-3.14531
356	3.09499	356	-1.00214	356	-3.29344					356	3.259	356	0.99092	356	-3.13412
357	3.06677	357	-0.99247	357	-3.27387					357	3.25017	357	0.98417	357	-3.11917
358	3.03988	358	-0.98243	358	-3.25632					358	3.24423	358	0.97438	358	-3.10201
359	3.01555	359	-0.97145	359	-3.24169					359	3.23673	359	0.96316	359	-3.08444
360	2.99775	360	-0.96358	360	-3.2264					360	3.22479	360	0.95629	360	-3.06722
361	2.9762	361	-0.95608	361	-3.20811					361	3.21533	361	0.95078	361	-3.04217
362	2.95288	362	-0.94841	362	-3.19104					362	3.21028	362	0.93969	362	-3.02557
363	2.92627	363	-0.93979	363	-3.17377					363	3.20337	363	0.92894	363	-3.00722
364	2.89177	364	-0.92148	364	-3.15566					364	3.19141	364	0.92215	364	-2.98788
365	2.86366	365	-0.91372	365	-3.14142					365	3.17904	365	0.91326	365	-2.96872
366	2.84402	366	-0.90324	366	-3.13036					366	3.16648	366	0.90754	366	-2.94986
367	2.82304	367	-0.89487	367	-3.1173					367	3.15624	367	0.89831	367	-2.9311
368	2.80381	368	-0.88557	368	-3.10784					368	3.15402	368	0.88278	368	-2.91303
369	2.7823	369	-0.87593	369	-3.09427					369	3.14129	369	0.87613	369	-2.89244
370	2.76767	370	-0.87159	370	-3.08569					370	3.1299	370	0.87075	370	-2.87575
371	2.75858	371	-0.86834	371	-3.07939					371	3.11587	371	0.86358	371	-2.85462
372	2.74683	372	-0.85975	372	-3.07597					372	3.10276	372	0.85372	372	-2.83123
373	2.73233	373	-0.85247	373	-3.06826					373	3.0939	373	0.84119	373	-2.80833
374	2.71511	374	-0.84239	374	-3.06116					374	3.0817	374	0.83452	374	-2.78929
375	2.70428	375	-0.8395	375	-3.05226					375	3.06524	375	0.83039	375	-2.7683
376	2.69326	376	-0.83476	376	-3.04589					376	3.04801	376	0.82162	376	-2.74322
377	2.68065	377	-0.82719	377	-3.03937					377	3.03349	377	0.81419	377	-2.72045
378	2.6664	378	-0.82449	378	-3.02813					378	3.02155	378	0.80467	378	-2.69897
379	2.65304	379	-0.82216	379	-3.01843					379	3.00894	379	0.79403	379	-2.67743
380	2.64307	380	-0.81936	380	-3.01141					380	2.99522	380	0.78651	380	-2.65631
381	2.62869	381	-0.8116	381	-3.00609					381	2.98144	381	0.78031	381	-2.63698
382	2.61326	382	-0.80289	382	-2.99795					382	2.97029	382	0.77151	382	-2.61874
383	2.60358	383	-0.79851	383	-2.9929					383	2.96082	383	0.76544	383	-2.60288
384	2.59448	384	-0.79333	384	-2.9872					384	2.94995	384	0.76057	384	-2.58759
385	2.57668	385	-0.78479	385	-2.97808					385	2.9416	385	0.75929	385	-2.57685
386	2.55859	386	-0.7748	386	-2.96946					386	2.92714	386	0.758	386	-2.56939
387	2.54171	387	-0.7654	387	-2.96179					387	2.92136	387	0.75405	387	-2.55942
388	2.52746	388	-0.76276	388	-2.95109					388	2.91222	388	0.75415	388	-2.54884
389	2.50597	389	-0.76242	389	-2.93979					389	2.90073	389	0.75287	389	-2.53654
390	2.49208	390	-0.76324	390	-2.92707					390	2.89413	390	0.74886	390	-2.52508
391	2.47613	391	-0.76441	391	-2.91562					391	2.88434	391	0.74786	391	-2.5149
392	2.4592	392	-0.76165	392	-2.90547					392	2.87408	392	0.74561	392	-2.50196
393	2.44512	393	-0.75707	393	-2.8944					393	2.86297	393	0.74402	393	-2.48898
394	2.43385	394	-0.75353	394	-2.88411					394	2.8531	394	0.74332	394	-2.47893
395	2.41976	395	-0.75208	395	-2.87174					395	2.84019	395	0.74281	395	-2.46799
396	2.40531	396	-0.752	396	-2.85833					396	2.82676	396	0.73957	396	-2.45133
397	2.39311	397	-0.74902	397	-2.84841					397	2.81738	397	0.73278	397	-2.4375
398	2.36871	398	-0.74431	398	-2.83599					398	2.80647	398	0.73135	398	-2.42614
399	2.35071	399	-0.73702	399	-2.82331					399	2.79348	399	0.73193	399	-2.41349
400	2.33422	400	-0.73314	400	-2.81199					400	2.78441	400	0.72311	400	-2.39597
401	2.3163	401	-0.72605	401	-2.80207					401	2.77644	401	0.71817	401	-2.38263
402	2.29921	402	-0.72105	402	-2.79066					402	2.76486	402	0.71721	402	-2.37161
403	2.27901	403	-0.71206	403	-2.77973					403	2.75494	403	0.71244	403	-2.3587
404	2.26328	404	-0.70888	404	-2.76548					404	2.74377	404	0.71073	404	-2.34548
405	2.2529	405	-0.70702	405	-2.75486					405	2.73183	405	0.70889	405	-2.33303
406	2.24206	406	-0.70583	406	-2.74368					406	2.72263	406	0.70851	406	-2.32397
407	2.23036	407	-0.70418	407	-2.73102					407	2.71018	407	0.7079	407	-2.31159
408	2.21758	408	-0.70007	408	-2.72157					408	2.70138	408	0.69889	408	-2.29395
409	2.20002	409	-0.69396	409	-2.70993					409	2.69186	409	0.69529	409	-2.27942
410	2.18217	410	-0.68956	410	-2.69794					410	2.68293	410	0.68886	410	-2.26452
411	2.16624	411	-0.68542	411	-2.68522					411	2.67607	411	0.6843	411	-2.25298
412	2.14766	412	-0.67916	412	-2.67511					412	2.66682	412	0.68163	412	-2.24162
413	2.1333	413	-0.67193	413	-2.66777					413	2.65772	413	0.68012	413	-2.22939
414	2.12002	414	-0.6669	414	-2.66177					414	2.65057	414	0.67834	414	-2.22166
415	2.10976	415	-0.66741	415	-2.65268					415	2.64194	415	0.67569	415	-2.2093
416	2.09456	416	-0.66517	416	-2.63179					416	2.62299	416	0.67182	416	-2.19729
417	2.09502	417	-0.66438	417	-2.62339					417	2.6147	417	0.67013	417	-2.18608
418	2.08354	418	-0.66111	418	-2.61535					418	2.60586	418	0.66984	418	-2.17797
419	2.07922	419	-0.66061	419	-2.6108					419	2.59314	419	0.66502	419	-2.17121
420	2.07968	420	-0.66134	420	-2.61052					420	2.5963	420	0.66464	420	-2.16414
421	2.07943	421	-0.65378	421	-2.60889					421	2.58608	421	0.66655	421	-2.1558
422	2.07921	422	-0.65346	422	-2.60755					422	2.58059	422	0.66553	422	-2.14857
423	2.0768	423	-0.64957	423	-2.6092					423	2.57585	423	0.66105	423	-2.13524
424	2.07593	424	-0.64875	424	-2.61013					424	2.5732	424	0.65928	424	-2.12312
425	2.07519	425	-0.64919	425	-2.6083					425	2.56993	425	0.65694	425	-2.11825
426	2.07097	426	-0.64866	426	-2.60459					426	2.56986	426	0.65439	426	-2.11501
427	2.06951	427	-0.65249	427	-2.59905					427	2.56732	427	0.65291	427	-2.11256
428	2.0698	428	-0.65339	428	-2.5977					428	2.56139	428	0.65203	428	-2.10592
429	2.0583	429	-0.65059	429	-2.59803					429	2.55755	429	0.64875	429	-2.09883
430	2.05034	430	-0.64823	430	-2.60148					430	2.55222	430	0.64844	430	-2.09283
431	2.04358	431	-0.65129	431	-2.59185					431	2.54974	431	0.64313	431	-2.08507
432	2.03271	432	-0.64839	432	-2.58487					432	2.5498	432	0.63873	432	-2.08118
433	2.02863	433	-0.6488	433	-2.58119					433	2.54934	433	0.63541	433	-2.079
434	2.0216	434	-0.64586	434	-2.57759					434	2.54634	434	0.63341	434	-2.07355
435	2.01417	435	-0.64352	435	-2.57089					435	2.54217	435	0.63849	435	-2.07213
436	2.00911	436	-0.64252	436	-2.56587					436	2.54579	436	0.63812	436	-2.07257
437	2.0052	437	-0.64243	437	-2.5653					437	2.54757	437	0.63936	437	-2.07479
438	1.997	438	-0.64311	438	-2.56131					438	2.54758	438	0.64286	438	-2.07647
439	1.99625	439	-0.64505	439	-2.55756					439	2.54783	439	0.64532	439	-2.07917
440	1.99367	440	-0.64638	440	-2.55397					440	2.54964	440	0.64489	440	-2.07974
441	1.9878	441	-0.6458	441	-2.55018					441	2.54905	441	0.64187	441	-2.07456
442	1.98055	442	-0.64847	442	-2.54218					442	2.54493	442	0.63787	442	-2.06691
443	1.9724	443	-0.64839	443	-2.53412					443	2.53948	443	0.63701	443	-2.05943
444	1.97047	444	-0.64835	444	-2.53253					444	2.53058	444	0.6338	444	-2.04832
445	1.97512	445	-0.65076	445	-2.53487					445	2.51834	445	0.63329	445	-2.03567
446	1.98223	446	-0.65265	446	-2.53952					446	2.50852	446	0.63558	446	-2.02874
447	1.98446	447	-0.65332	447	-2.54009					447	2.49871	447	0.634	447	-2.01522
448	1.98611	448	-0.65332	448	-2.5418					448	2.48895	448	0.63257	448	-2.00508
449	1.98753	449	-0.65519	449	-2.54246					449	2.47618	449	0.63338	449	-1.99338
450	1.98472	450	-0.6537	450	-2.54212					450	2.46648	450	0.62627	450	-1.97752
451	1.97764	451	-0.64605	451	-2.54167					451	2.45776	451	0.62108	451	-1.96494
452	1.97435	452	-0.64306	452	-2.5417					452	2.44702	452	0.61594	452	-1.94933
453	1.97775	453	-0.64452	453	-2.54311					453	2.43944	453	0.61179	453	-1.93766
454	1.97641	454	-0.64583	454	-2.54011					454	2.43686	454	0.60638	454	-1.93089
455	1.97804	455	-0.65208	455	-2.53575					455	2.42465	455	0.60342	455	-1.92361
456	1.97959	456	-0.65568	456	-2.53412					456	2.41742	456	0.60319	456	-1.9174
457	1.97689	457	-0.65639	457	-2.53185					457	2.40883	457	0.6049	457	-1.91008
458	1.9701	458	-0.65314	458	-2.52777					458	2.40096	458	0.60409	458	-1.90084
459	1.96799	459	-0.65094	459	-2.52178					459	2.39283	459	0.6046	459	-1.89237
460	1.96609	460	-0.65156	460	-2.51515					460	2.38641	460	0.60625	460	-1.88699
461	1.97028	461	-0.65584	461	-2.52282					461	2.38104	461	0.60572	461	-1.8822
462	1.97046	462	-0.65821	462	-2.52137					462	2.37158	462	0.60961	462	-1.87856
463	1.96727	463	-0.65816	463	-2.51732					463	2.36316	463	0.61157	463	-1.87195
464	1.96036	464	-0.656	464	-2.51107					464	2.35415	464	0.61123	464	-1.86516
465	1.95776	465	-0.65449	465	-2.51169					465	2.34443	465	0.61079	465	-1.85671
466	1.95643	466	-0.64901	466	-2.51335					466	2.33345	466	0.615	466	-1.84809
467	1.94741	467	-0.64339	467	-2.51009					467	2.32902	467	0.61905	467	-1.84733
468	1.93531	468	-0.63701	468	-2.50631					468	2.32688	468	0.62228	468	-1.84843
469	1.91478	469	-0.63431	469	-2.49791					469	2.32374	469	0.62153	469	-1.84519
470	1.90983	470	-0.63527	470	-2.49213					470	2.32209	470	0.61803	470	-1.84017
471	1.90504	471	-0.6335	471	-2.49107					471	2.31726	471	0.62154	471	-1.83725
472	1.90063	472	-0.63638	472	-2.48322					472	2.31769	472	0.62394	472	-1.84044
473	1.89502	473	-0.64283	473	-2.47171					473	2.31487	473	0.62508	473	-1.83734
474	1.88615	474	-0.64388	474	-2.46079					474	2.31524	474	0.6266	474	-1.83722
475	1.88805	475	-0.64457	475	-2.45085					475	2.31737	475	0.62677	475	-1.83902
476	1.87594	476	-0.64109	476	-2.43971					476	2.31922	476	0.62526	476	-1.83753
477	1.86967	477	-0.64219	477	-2.43302					477	2.3212	477	0.62512	477	-1.83634
478	1.86317	478	-0.63769	478	-2.42977					478	2.32115	478	0.62382	478	-1.83426
479	1.85245	479	-0.63674	479	-2.41976					479	2.32205	479	0.62543	479	-1.83693
480	1.84286	480	-0.63607	480	-2.41158					480	2.30909	480	0.6283	480	-1.83495
481	1.83642	481	-0.63479	481	-2.4043					481	2.30388	481	0.62581	481	-1.8295
482	1.83463	482	-0.62837	482	-2.40123					482	2.29989	482	0.62448	482	-1.82279
483	1.83126	483	-0.62958	483	-2.39621					483	2.29639	483	0.62323	483	-1.8206
484	1.82717	484	-0.63316	484	-2.38887					484	2.29483	484	0.62208	484	-1.81858
485	1.82367	485	-0.63619	485	-2.38292					485	2.29085	485	0.62223	485	-1.81553
486	1.82096	486	-0.6278	486	-2.36929					486	2.28925	486	0.61714	486	-1.80734
487	1.81237	487	-0.62465	487	-2.36353					487	2.28933	487	0.61013	487	-1.8031
488	1.80593	488	-0.62211	488	-2.36022					488	2.2888	488	0.60153	488	-1.80093
489	1.80323	489	-0.62241	489	-2.35551					489	2.28754	489	0.59623	489	-1.79555
490	1.78877	490	-0.62383	490	-2.35076					490	2.2843	490	0.59348	490	-1.78904
491	1.78306	491	-0.62524	491	-2.34426					491	2.28038	491	0.59319	491	-1.78529
492	1.76467	492	-0.62628	492	-2.33508					492	2.27491	492	0.59312	492	-1.77911
493	1.75886	493	-0.62352	493	-2.342					493	2.26547	493	0.58847	493	-1.76543
494	1.75455	494	-0.62247	494	-2.33767					494	2.25136	494	0.58597	494	-1.75176
495	1.74858	495	-0.61969	495	-2.33483					495	2.2425	495	0.58691	495	-1.74387
496	1.74531	496	-0.61555	496	-2.33385					496	2.24097	496	0.58709	496	-1.74093
497	1.74576	497	-0.61568	497	-2.33339					497	2.2419	497	0.58861	497	-1.74244
498	1.74605	498	-0.60896	498	-2.33976					498	2.23172	498	0.60216	498	-1.74552
499	1.75173	499	-0.60905	499	-2.34485					499	2.2256	499	0.60406	499	-1.74079
500	1.74942	500	-0.60882	500	-2.34214					500	2.22393	500	0.60324	500	-1.73581
501	1.74871	501	-0.60845	501	-2.34061					501	2.23662	501	0.60238	501	-1.73851
502	1.74655	502	-0.60763	502	-2.33839					502	2.23954	502	0.60055	502	-1.7303
503	1.74482	503	-0.60557	503	-2.33908					503	2.23713	503	0.60019	503	-1.72574
504	1.74627	504	-0.60494	504	-2.34173					504	2.23288	504	0.59901	504	-1.72013
505	1.7468	505	-0.60608	505	-2.3423					505	2.23371	505	0.59873	505	-1.72136
506	1.74775	506	-0.6077	506	-2.34074					506	2.23426	506	0.59686	506	-1.71912
507	1.74864	507	-0.60619	507	-2.34075					507	2.23241	507	0.59867	507	-1.71849
508	1.74995	508	-0.60912	508	-2.33976					508	2.23234	508	0.59984	508	-1.71896
509	1.74799	509	-0.60946	509	-2.33575					509	2.22998	509	0.59974	509	-1.71607
510	1.74372	510	-0.61037	510	-2.3296					510	2.23105	510	0.59534	510	-1.71031
511	1.7417	511	-0.61152	511	-2.32452					511	2.22775	511	0.59273	511	-1.70539
512	1.74002	512	-0.61128	512	-2.32108					512	2.22421	512	0.59213	512	-1.70147
513	1.74078	513	-0.61322	513	-2.31932					513	2.22303	513	0.59032	513	-1.69813
514	1.74149	514	-0.61231	514	-2.32044					514	2.22248	514	0.59043	514	-1.69932
515	1.74169	515	-0.61041	515	-2.32093					515	2.22321	515	0.59073	515	-1.69959
516	1.74512	516	-0.6089	516	-2.32553					516	2.22416	516	0.58902	516	-1.69812
517	1.74278	517	-0.61013	517	-2.32232					517	2.22019	517	0.59024	517	-1.69584
518	1.74036	518	-0.59771	518	-2.32359					518	2.20848	518	0.59328	518	-1.68708
519	1.73968	519	-0.59764	519	-2.32243					519	2.20104	519	0.59193	519	-1.67934
520	1.73891	520	-0.5998	520	-2.31979					520	2.20029	520	0.58929	520	-1.67645
521	1.73804	521	-0.60023	521	-2.31806					521	2.20167	521	0.58595	521	-1.6763
522	1.73585	522	-0.60396	522	-2.31171					522	2.19985	522	0.58781	522	-1.6768
523	1.73318	523	-0.6072	523	-2.30411					523	2.20008	523	0.59106	523	-1.67872
524	1.72931	524	-0.61019	524	-2.30396					524	2.2005	524	0.59196	524	-1.67936
525	1.72232	525	-0.61057	525	-2.2997					525	2.20164	525	0.59221	525	-1.68119
526	1.72594	526	-0.61202	526	-2.30121					526	2.20215	526	0.59248	526	-1.68059
527	1.72998	527	-0.61536	527	-2.30156					527	2.19833	527	0.59242	527	-1.67663
528	1.72924	528	-0.61784	528	-2.29987					528	2.19601	528	0.59373	528	-1.67286
529	1.72474	529	-0.61393	529	-2.29626					529	2.19579	529	0.59258	529	-1.67055
530	1.71937	530	-0.6111	530	-2.29311					530	2.19184	530	0.59087	530	-1.66577
531	1.71352	531	-0.61028	531	-2.28964					531	2.18811	531	0.58742	531	-1.65735
532	1.70909	532	-0.61155	532	-2.28552					532	2.18001	532	0.58507	532	-1.64647
533	1.71059	533	-0.60971	533	-2.28002					533	2.17602	533	0.59598	533	-1.64359
534	1.70674	534	-0.61441	534	-2.27279					534	2.16568	534	0.59593	534	-1.64273
535	1.70412	535	-0.6121	535	-2.27199					535	2.1649	535	0.59804	535	-1.6444
536	1.70116	536	-0.60738	536	-2.27242					536	2.16451	536	0.59965	536	-1.64611
537	1.6995	537	-0.60904	537	-2.26986					537	2.16057	537	0.59956	537	-1.64278
538	1.69617	538	-0.60514	538	-2.27022					538	2.15792	538	0.60307	538	-1.64466
539	1.69543	539	-0.60351	539	-2.26908					539	2.15551	539	0.60214	539	-1.64213
540	1.69461	540	-0.60052	540	-2.27005					540	2.15244	540	0.60163	540	-1.64069
541	1.68783	541	-0.59539	541	-2.26897					541	2.15189	541	0.60016	541	-1.6388
542	1.6799	542	-0.5921	542	-2.26562					542	2.1522	542	0.59653	542	-1.63663
543	1.668	543	-0.59366	543	-2.2594					543	2.14926	543	0.59309	543	-1.62889
544	1.65836	544	-0.58732	544	-2.25884					544	2.14845	544	0.59339	544	-1.62778
545	1.64591	545	-0.57316	545	-2.25999					545	2.14937	545	0.59069	545	-1.62605
546	1.64072	546	-0.57358	546	-2.25326					546	2.14909	546	0.58967	546	-1.62498
547	1.63562	547	-0.57459	547	-2.24665					547	2.14865	547	0.59374	547	-1.6305
548	1.63314	548	-0.57593	548	-2.24388					548	2.14844	548	0.59703	548	-1.63321
549	1.63187	549	-0.57535	549	-2.24173					549	2.14985	549	0.60094	549	-1.63537
550	1.63182	550	-0.57793	550	-2.23993					550	2.14843	550	0.60367	550	-1.63554
551	1.62242	551	-0.57279	551	-2.23616					551	2.14367	551	0.60456	551	-1.63039
552	1.61365	552	-0.56998	552	-2.22752					552	2.13697	552	0.60395	552	-1.6235
553	1.6068	553	-0.57137	553	-2.21965					553	2.1332	553	0.60425	553	-1.62021
554	1.60519	554	-0.5728	554	-2.21589					554	2.12937	554	0.60694	554	-1.60897
555	1.60376	555	-0.57584	555	-2.21182					555	2.12189	555	0.61008	555	-1.6042
556	1.60213	556	-0.57805	556	-2.20779					556	2.11799	556	0.61077	556	-1.59943
557	1.60073	557	-0.57636	557	-2.20878					557	2.11315	557	0.61203	557	-1.59598
558	1.60142	558	-0.57929	558	-2.20641					558	2.11015	558	0.61056	558	-1.59275
559	1.59836	559	-0.57508	559	-2.20889					559	2.10791	559	0.61047	559	-1.59045
560	1.5959	560	-0.57249	560	-2.20889					560	2.11164	560	0.60615	560	-1.58878
561	1.59383	561	-0.56993	561	-2.20727					561	2.1077	561	0.60972	561	-1.58866
562	1.58697	562	-0.56366	562	-2.20799					562	2.10333	562	0.60571	562	-1.58157
563	1.58343	563	-0.56246	563	-2.20722					563	2.10523	563	0.60132	563	-1.57933
564	1.58276	564	-0.56319	564	-2.20514					564	2.10592	564	0.59981	564	-1.57889
565	1.57736	565	-0.56144	565	-2.20125					565	2.10649	565	0.5976	565	-1.58036
566	1.57722	566	-0.56388	566	-2.19936					566	2.10826	566	0.5942	566	-1.5782
567	1.58189	567	-0.56791	567	-2.20227					567	2.10581	567	0.59471	567	-1.57649
568	1.58676	568	-0.57086	568	-2.20495					568	2.10275	568	0.60729	568	-1.57637
569	1.58822	569	-0.57634	569	-2.2026					569	2.1049	569	0.60552	569	-1.57638
570	1.58472	570	-0.57757	570	-2.1997					570	2.10574	570	0.60329	570	-1.57504
571	1.58705	571	-0.57812	571	-2.20128					571	2.10428	571	0.60461	571	-1.57441
572	1.59173	572	-0.58056	572	-2.20275					572	2.10698	572	0.60547	572	-1.5776
573	1.58875	573	-0.5813	573	-2.19881					573	2.10538	573	0.60858	573	-1.57534
574	1.58382	574	-0.58308	574	-2.19291					574	2.09985	574	0.60693	574	-1.56987
575	1.57909	575	-0.57899	575	-2.19112					575	2.09241	575	0.60595	575	-1.56069
576	1.57893	576	-0.57878	576	-2.1898					576	2.09055	576	0.60206	576	-1.55683
577	1.58034	577	-0.57932	577	-2.19058					577	2.08696	577	0.60196	577	-1.55444
578	1.5818	578	-0.57782	578	-2.19284					578	2.08438	578	0.60481	578	-1.55352
579	1.58489	579	-0.5801	579	-2.19289					579	2.0794	579	0.6063	579	-1.54838
580	1.58272	580	-0.58005	580	-2.18529					580	2.07925	580	0.60283	580	-1.53627
581	1.5807	581	-0.57045	581	-2.18275					581	2.08025	581	0.59943	581	-1.53542
582	1.57668	582	-0.56902	582	-2.17917					582	2.08778	582	0.59913	582	-1.53392
583	1.56862	583	-0.56712	583	-2.17368					583	2.08706	583	0.59857	583	-1.53578
584	1.56712	584	-0.56558	584	-2.17528					584	2.08893	584	0.59853	584	-1.53699
585	1.57456	585	-0.56666	585	-2.18325					585	2.08944	585	0.59869	585	-1.53822
586	1.5765	586	-0.5694	586	-2.1831					586	2.0843	586	0.60371	586	-1.53657
587	1.5772	587	-0.56764	587	-2.18645					587	2.07709	587	0.60505	587	-1.52974
588	1.57707	588	-0.56647	588	-2.18713					588	2.07317	588	0.60645	588	-1.52638
589	1.57489	589	-0.57006	589	-2.18245					589	2.07422	589	0.60782	589	-1.52837
590	1.57125	590	-0.57087	590	-2.1775					590	2.07154	590	0.60572	590	-1.52425
591	1.56905	591	-0.57222	591	-2.17366					591	2.07006	591	0.60613	591	-1.52242
592	1.56604	592	-0.57315	592	-2.1702					592	2.06368	592	0.60727	592	-1.51813
593	1.56824	593	-0.57562	593	-2.1686					593	2.06285	593	0.60491	593	-1.51419
594	1.56483	594	-0.57494	594	-2.16685					594	2.05325	594	0.60382	594	-1.49496
595	1.56361	595	-0.57524	595	-2.16541					595	2.0509	595	0.59783	595	-1.4864
596	1.55938	596	-0.57365	596	-2.16275					596	2.048	596	0.59777	596	-1.48431
597	1.55673	597	-0.57214	597	-2.16186					597	2.04429	597	0.5943	597	-1.47683
598	1.55603	598	-0.57071	598	-2.16171					598	2.03634	598	0.59611	598	-1.47092
599	1.5555	599	-0.5605	599	-2.16105					599	2.02855	599	0.5945	599	-1.45924
600	1.55227	600	-0.55865	600	-2.16016					600	2.02117	600	0.59155	600	-1.43964
601	1.54601	601	-0.55464	601	-2.15644					601	2.01892	601	0.59136	601	-1.43937
602	1.53938	602	-0.55394	602	-2.14967					602	2.01689	602	0.59027	602	-1.43589
603	1.53377	603	-0.55264	603	-2.14497					603	2.01377	603	0.5916	603	-1.43474
604	1.52886	604	-0.55186	604	-2.14084					604	2.01248	604	0.59261	604	-1.43641
605	1.51759	605	-0.54861	605	-2.13342					605	2.01332	605	0.5924	605	-1.43552
606	1.50559	606	-0.54736	606	-2.12443					606	2.0106	606	0.59626	606	-1.43672
607	1.49345	607	-0.54301	607	-2.11718					607	2.00626	607	0.59498	607	-1.43987
608	1.48577	608	-0.53323	608	-2.1096					608	2.00757	608	0.59455	608	-1.44191
609	1.47879	609	-0.52342	609	-2.10523					609	2.00034	609	0.59763	609	-1.442
610	1.4736	610	-0.5202	610	-2.1033					610	1.99677	610	0.5999	610	-1.44428
611	1.47396	611	-0.52258	611	-2.1009					611	1.99541	611	0.5988	611	-1.44239
612	1.47015	612	-0.52329	612	-2.09588					612	1.9945	612	0.59589	612	-1.43993
613	1.46694	613	-0.52412	613	-2.09291					613	1.99177	613	0.59738	613	-1.43773
614	1.45208	614	-0.52237	614	-2.08389					614	1.98448	614	0.59734	614	-1.43079
615	1.44663	615	-0.52441	615	-2.06791					615	1.98145	615	0.59838	615	-1.42879
616	1.44573	616	-0.52587	616	-2.06424					616	1.97435	616	0.59995	616	-1.43212
617	1.44536	617	-0.52608	617	-2.06268					617	1.97395	617	0.60146	617	-1.43104
618	1.44391	618	-0.5281	618	-2.05903					618	1.9737	618	0.60051	618	-1.42914
619	1.44269	619	-0.52824	619	-2.05876					619	1.97389	619	0.59685	619	-1.42609
620	1.44331	620	-0.52735	620	-2.06006					620	1.97168	620	0.60062	620	-1.42663
621	1.446	621	-0.52983	621	-2.05943					621	1.96944	621	0.60129	621	-1.42358
622	1.44551	622	-0.53127	622	-2.05772					622	1.97045	622	0.59877	622	-1.42252
623	1.44713	623	-0.53118	623	-2.05889					623	1.97548	623	0.5969	623	-1.42757
624	1.45345	624	-0.53641	624	-2.05936					624	1.97819	624	0.59466	624	-1.43004
625	1.45438	625	-0.53565	625	-2.06134					625	1.98018	625	0.5914	625	-1.42974
626	1.45578	626	-0.53756	626	-2.06104					626	1.98176	626	0.58939	626	-1.43002
627	1.4595	627	-0.53952	627	-2.05229					627	1.98423	627	0.58959	627	-1.4342
628	1.45874	628	-0.54197	628	-2.05253					628	1.98489	628	0.58817	628	-1.43399
629	1.45539	629	-0.5429	629	-2.04909					629	1.98202	629	0.5885	629	-1.43088
630	1.44207	630	-0.54518	630	-2.04448					630	1.98058	630	0.5904	630	-1.43216
631	1.43927	631	-0.54636	631	-2.04112					631	1.9779	631	0.59098	631	-1.42616
632	1.43339	632	-0.54636	632	-2.03524					632	1.97497	632	0.59205	632	-1.41993
633	1.43017	633	-0.54831	633	-2.03128					633	1.97269	633	0.59328	633	-1.41679
634	1.42269	634	-0.54966	634	-2.03279					634	1.9718	634	0.59205	634	-1.41482
635	1.42599	635	-0.55409	635	-2.03173					635	1.96828	635	0.59291	635	-1.41249
636	1.42165	636	-0.55487	636	-2.02745					636	1.9656	636	0.5957	636	-1.41237
637	1.42189	637	-0.55711	637	-2.02537					637	1.96698	637	0.59727	637	-1.41418
638	1.42134	638	-0.5568	638	-2.02533					638	1.96212	638	0.59798	638	-1.4091
639	1.41766	639	-0.55441	639	-2.02545					639	1.95711	639	0.59832	639	-1.40336
640	1.41339	640	-0.55081	640	-2.02403					640	1.95615	640	0.59549	640	-1.40021
641	1.41123	641	-0.55015	641	-2.02291					641	1.95773	641	0.59914	641	-1.40485
642	1.4099	642	-0.54804	642	-2.02558					642	1.96207	642	0.59472	642	-1.40549
643	1.40774	643	-0.54606	643	-2.02397					643	1.96136	643	0.59607	643	-1.40581
644	1.40364	644	-0.54506	644	-2.0213					644	1.9609	644	0.59597	644	-1.40462
645	1.40628	645	-0.5471	645	-2.02379					645	1.9604	645	0.59592	645	-1.40423
646	1.40776	646	-0.54879	646	-2.0249					646	1.95826	646	0.59759	646	-1.40107
647	1.40595	647	-0.54765	647	-2.02436					647	1.95943	647	0.59171	647	-1.3907
648	1.40606	648	-0.54952	648	-2.02294					648	1.96175	648	0.58713	648	-1.38821
649	1.40569	649	-0.55294	649	-2.01926					649	1.95872	649	0.588	649	-1.38535
650	1.40463	650	-0.55552	650	-2.01639					650	1.95562	650	0.58429	650	-1.37759
651	1.40038	651	-0.5578	651	-2.00983					651	1.951	651	0.58616	651	-1.37012
652	1.39244	652	-0.55815	652	-2.00227					652	1.95025	652	0.5841	652	-1.36234
653	1.37814	653	-0.56021	653	-1.99663					653	1.94942	653	0.58514	653	-1.36193
654	1.37243	654	-0.56235	654	-1.98873					654	1.94965	654	0.58787	654	-1.36532
655	1.3698	655	-0.56085	655	-1.98461					655	1.94779	655	0.58189	655	-1.36439
656	1.36938	656	-0.55438	656	-1.98299					656	1.94578	656	0.58286	656	-1.36417
657	1.3655	657	-0.55431	657	-1.97879					657	1.94364	657	0.58315	657	-1.3628
658	1.36185	658	-0.55666	658	-1.97453					658	1.94441	658	0.58179	658	-1.36326
659	1.34833	659	-0.55284	659	-1.97081					659	1.94819	659	0.58407	659	-1.3651
660	1.33865	660	-0.55	660	-1.96688					660	1.94987	660	0.58935	660	-1.36529
661	1.33254	661	-0.54836	661	-1.96403					661	1.95287	661	0.59066	661	-1.36914
662	1.33088	662	-0.54877	662	-1.96183					662	1.95554	662	0.5902	662	-1.36954
663	1.32531	663	-0.54834	663	-1.95576					663	1.95754	663	0.58914	663	-1.37214
664	1.32367	664	-0.5513	664	-1.94983					664	1.95963	664	0.58909	664	-1.37512
665	1.32325	665	-0.55154	665	-1.9507					665	1.95581	665	0.58813	665	-1.3714
666	1.3255	666	-0.55231	666	-1.95117					666	1.9552	666	0.58651	666	-1.36112
667	1.32879	667	-0.55776	667	-1.9511					667	1.95838	667	0.58532	667	-1.3629
668	1.32824	668	-0.55774	668	-1.94942					668	1.95701	668	0.5863	668	-1.36277
669	1.32618	669	-0.55493	669	-1.94875					669	1.95468	669	0.58775	669	-1.3609
670	1.33006	670	-0.55345	670	-1.95378					670	1.95105	670	0.58933	670	-1.35708
671	1.33355	671	-0.55304	671	-1.95909					671	1.95124	671	0.58448	671	-1.35347
672	1.3364	672	-0.55356	672	-1.96085					672	1.95109	672	0.58695	672	-1.35424
673	1.33767	673	-0.55062	673	-1.95501					673	1.95116	673	0.58615	673	-1.35418
674	1.34328	674	-0.55304	674	-1.96051					674	1.95659	674	0.58564	674	-1.35836
675	1.3597	675	-0.55449	675	-1.9656					675	1.95713	675	0.58734	675	-1.35923
676	1.35779	676	-0.55954	676	-1.96691					676	1.95945	676	0.58648	676	-1.36037
677	1.36087	677	-0.56185	677	-1.97078					677	1.95858	677	0.58553	677	-1.35609
678	1.36465	678	-0.55385	678	-1.97319					678	1.95843	678	0.58569	678	-1.35469
679	1.36431	679	-0.55703	679	-1.97096					679	1.95586	679	0.58592	679	-1.35294
680	1.35352	680	-0.55745	680	-1.96908					680	1.95924	680	0.58618	680	-1.35611
681	1.35225	681	-0.55596	681	-1.9701					681	1.96056	681	0.58619	681	-1.35792
682	1.34939	682	-0.5509	682	-1.96997					682	1.96023	682	0.5889	682	-1.35858
683	1.35283	683	-0.54829	683	-1.97562					683	1.95833	683	0.58958	683	-1.35849
684	1.35396	684	-0.54587	684	-1.97813					684	1.96076	684	0.58814	684	-1.35844
685	1.35484	685	-0.54422	685	-1.98097					685	1.95998	685	0.58754	685	-1.35648
686	1.35368	686	-0.54369	686	-1.98016					686	1.95631	686	0.58979	686	-1.35434
687	1.35067	687	-0.54528	687	-1.97524					687	1.95521	687	0.58995	687	-1.3534
688	1.34759	688	-0.54881	688	-1.96846					688	1.95373	688	0.58983	688	-1.35331
689	1.33404	689	-0.54482	689	-1.96464					689	1.95036	689	0.58866	689	-1.34901
690	1.33222	690	-0.5428	690	-1.96507					690	1.94833	690	0.58847	690	-1.34536
691	1.33132	691	-0.54286	691	-1.96529					691	1.94639	691	0.5894	691	-1.34439
692	1.32736	692	-0.54403	692	-1.96052					692	1.94369	692	0.59027	692	-1.34344
693	1.32425	693	-0.54235	693	-1.95908					693	1.93947	693	0.58844	693	-1.34013
694	1.32239	694	-0.5438	694	-1.95676					694	1.93571	694	0.58908	694	-1.33713
695	1.31988	695	-0.55163	695	-1.95684					695	1.93448	695	0.58967	695	-1.33655
696	1.31938	696	-0.55196	696	-1.95488					696	1.93405	696	0.58928	696	-1.33599
697	1.31746	697	-0.55186	697	-1.95124					697	1.93189	697	0.59015	697	-1.33435
698	1.31649	698	-0.55301	698	-1.95112					698	1.92097	698	0.58948	698	-1.3309
699	1.31915	699	-0.55419	699	-1.95162					699	1.91852	699	0.58857	699	-1.3294
700	1.31764	700	-0.55541	700	-1.94872					700	1.91866	700	0.58836	700	-1.32856
701	1.31721	701	-0.55352	701	-1.95					701	1.9182	701	0.5919	701	-1.33136
702	1.31944	702	-0.55731	702	-1.95028					702	1.91508	702	0.59226	702	-1.32729
703	1.32005	703	-0.55453	703	-1.95353					703	1.91436	703	0.5901	703	-1.32164
704	1.32225	704	-0.55434	704	-1.95549					704	1.91186	704	0.59074	704	-1.31931
705	1.32271	705	-0.55664	705	-1.95513					705	1.90961	705	0.59139	705	-1.31935
706	1.32638	706	-0.55928	706	-1.95697					706	1.90879	706	0.5811	706	-1.31775
707	1.32106	707	-0.55952	707	-1.95953					707	1.90874	707	0.57973	707	-1.3175
708	1.32041	708	-0.55224	708	-1.96065					708	1.90689	708	0.57791	708	-1.31325
709	1.32246	709	-0.55165	709	-1.96225					709	1.90478	709	0.57872	709	-1.31305
710	1.31991	710	-0.55211	710	-1.95895					710	1.90652	710	0.57832	710	-1.31297
711	1.32245	711	-0.55246	711	-1.95956					711	1.90664	711	0.57568	711	-1.31298
712	1.32149	712	-0.55147	712	-1.96085					712	1.90385	712	0.57787	712	-1.3095
713	1.32142	713	-0.54882	713	-1.96375					713	1.90665	713	0.5767	713	-1.31111
714	1.32042	714	-0.54669	714	-1.96526					714	1.90907	714	0.57567	714	-1.31219
715	1.32132	715	-0.55028	715	-1.96201					715	1.90906	715	0.5744	715	-1.31225
716	1.32155	716	-0.53837	716	-1.96529					716	1.90778	716	0.57503	716	-1.31076
717	1.32617	717	-0.53825	717	-1.96983					717	1.89804	717	0.57421	717	-1.30834
718	1.32825	718	-0.53822	718	-1.9619					718	1.89931	718	0.57428	718	-1.30812
719	1.32888	719	-0.53781	719	-1.96342					719	1.89896	719	0.57443	719	-1.30789
720	1.32909	720	-0.53769	720	-1.96254					720	1.89912	720	0.57583	720	-1.30833
721	1.33006	721	-0.53801	721	-1.96181					721	1.89913	721	0.57409	721	-1.30746
722	1.32928	722	-0.52848	722	-1.96047					722	1.89798	722	0.57443	722	-1.30651
723	1.33158	723	-0.53084	723	-1.96133					723	1.89728	723	0.57313	723	-1.30488
724	1.32905	724	-0.52986	724	-1.96032					724	1.89717	724	0.58284	724	-1.29391
725	1.32703	725	-0.52812	725	-1.96585					725	1.90036	725	0.58168	725	-1.29499
726	1.32741	726	-0.52882	726	-1.96849					726	1.89906	726	0.58288	726	-1.29495
727	1.32496	727	-0.52683	727	-1.96795					727	1.89841	727	0.58217	727	-1.29106
728	1.32133	728	-0.52584	728	-1.96555					728	1.89566	728	0.58261	728	-1.28838
729	1.32225	729	-0.5276	729	-1.96602					729	1.89633	729	0.57097	729	-1.28732
730	1.30914	730	-0.52617	730	-1.96234					730	1.89413	730	0.57227	730	-1.2857
731	1.30379	731	-0.52473	731	-1.95922					731	1.89042	731	0.57131	731	-1.28294
732	1.29536	732	-0.52046	732	-1.95532					732	1.89152	732	0.56958	732	-1.28268
733	1.2946	733	-0.51967	733	-1.95337					733	1.89266	733	0.56712	733	-1.28086
734	1.29619	734	-0.51848	734	-1.95578					734	1.89388	734	0.56558	734	-1.27975
735	1.29427	735	-0.5193	735	-1.95263					735	1.88984	735	0.5662	735	-1.27527
736	1.2905	736	-0.52065	736	-1.94622					736	1.88732	736	0.56525	736	-1.2717
737	1.28689	737	-0.52153	737	-1.93921					737	1.88396	737	0.56607	737	-1.27115
738	1.27511	738	-0.5219	738	-1.93641					738	1.88326	738	0.56763	738	-1.27145
739	1.27537	739	-0.52413	739	-1.93335					739	1.88138	739	0.56879	739	-1.27294
740	1.27683	740	-0.52445	740	-1.93217					740	1.88108	740	0.56756	740	-1.26939
741	1.27934	741	-0.52507	741	-1.93423					741	1.88018	741	0.56657	741	-1.2679
742	1.27603	742	-0.53606	742	-1.93052					742	1.88451	742	0.56739	742	-1.27034
743	1.27086	743	-0.53336	743	-1.9266					743	1.89076	743	0.56837	743	-1.2791
744	1.2647	744	-0.53344	744	-1.9216					744	1.89985	744	0.56861	744	-1.28782
745	1.26181	745	-0.5327	745	-1.91919					745	1.90343	745	0.56807	745	-1.29043
746	1.25518	746	-0.53198	746	-1.91264					746	1.90285	746	0.5814	746	-1.29298
747	1.25492	747	-0.53393	747	-1.91048					747	1.8954	747	0.58166	747	-1.29591
748	1.25959	748	-0.53204	748	-1.91507					748	1.89081	748	0.58026	748	-1.29568
749	1.26107	749	-0.53169	749	-1.91341					749	1.88993	749	0.58193	749	-1.29964
750	1.25846	750	-0.52613	750	-1.90954					750	1.89297	750	0.5837	750	-1.30276
751	1.25656	751	-0.52557	751	-1.90873					751	1.89433	751	0.58471	751	-1.30488
752	1.2574	752	-0.52695	752	-1.90901					752	1.89833	752	0.58407	752	-1.30744
753	1.26142	753	-0.53026	753	-1.90954					753	1.90097	753	0.58319	753	-1.31004
754	1.265	754	-0.5357	754	-1.90884					754	1.9061	754	0.58311	754	-1.31355
755	1.26366	755	-0.53786	755	-1.90648					755	1.90634	755	0.58295	755	-1.3135
756	1.26179	756	-0.53925	756	-1.90246					756	1.90793	756	0.58122	756	-1.31375
757	1.25888	757	-0.53938	757	-1.90029					757	1.90582	757	0.58395	757	-1.31502
758	1.25047	758	-0.54319	758	-1.89816					758	1.90638	758	0.58413	758	-1.31485
759	1.2545	759	-0.53574	759	-1.89931					759	1.91062	759	0.58078	759	-1.31569
760	1.25711	760	-0.53732	760	-1.90117					760	1.90177	760	0.57854	760	-1.31649
761	1.26069	761	-0.53955	761	-1.90231					761	1.89471	761	0.58142	761	-1.31753
762	1.26318	762	-0.54168	762	-1.90325					762	1.89218	762	0.58201	762	-1.3148
763	1.26215	763	-0.54172	763	-1.90079					763	1.88973	763	0.59321	763	-1.31337
764	1.25996	764	-0.54057	764	-1.89965					764	1.88647	764	0.59534	764	-1.31348
765	1.26022	765	-0.53927	765	-1.89899					765	1.89057	765	0.59252	765	-1.31571
766	1.2553	766	-0.53906	766	-1.8968					766	1.89254	766	0.59118	766	-1.31592
767	1.25063	767	-0.5388	767	-1.89397					767	1.89162	767	0.59013	767	-1.31429
768	1.25168	768	-0.53911	768	-1.89367					768	1.8882	768	0.59042	768	-1.31085
769	1.2527	769	-0.53823	769	-1.8972					769	1.88784	769	0.59028	769	-1.30887
770	1.25126	770	-0.53902	770	-1.89583					770	1.8866	770	0.58269	770	-1.30873
771	1.2472	771	-0.53941	771	-1.88958					771	1.88269	771	0.58728	771	-1.30975
772	1.24805	772	-0.54047	772	-1.88937					772	1.88013	772	0.59633	772	-1.30617
773	1.24625	773	-0.54132	773	-1.88885					773	1.87929	773	0.59437	773	-1.30193
774	1.24251	774	-0.53977	774	-1.88529					774	1.88118	774	0.59274	774	-1.30328
775	1.23927	775	-0.53539	775	-1.88405					775	1.87943	775	0.59174	775	-1.29853
776	1.23428	776	-0.52662	776	-1.88273					776	1.87335	776	0.59382	776	-1.29306
777	1.23192	777	-0.52355	777	-1.88266					777	1.8693	777	0.59593	777	-1.28992
778	1.22687	778	-0.52134	778	-1.88038					778	1.87199	778	0.59188	778	-1.28981
779	1.22192	779	-0.5212	779	-1.87775					779	1.8711	779	0.59214	779	-1.28847
780	1.21063	780	-0.52136	780	-1.87569					780	1.87052	780	0.59229	780	-1.28646
781	1.20646	781	-0.52129	781	-1.87101					781	1.87043	781	0.59063	781	-1.28471
782	1.19996	782	-0.52266	782	-1.86264					782	1.86818	782	0.58877	782	-1.28154
783	1.19523	783	-0.51511	783	-1.85947					783	1.86728	783	0.58704	783	-1.27885
784	1.19301	784	-0.51325	784	-1.8546					784	1.86708	784	0.58547	784	-1.2788
785	1.18906	785	-0.5112	785	-1.85315					785	1.86723	785	0.58236	785	-1.27636
786	1.18635	786	-0.51096	786	-1.85265					786	1.86366	786	0.58492	786	-1.27511
787	1.18834	787	-0.50141	787	-1.85409					787	1.85487	787	0.58015	787	-1.26946
788	1.18823	788	-0.50277	788	-1.85162					788	1.8531	788	0.58191	788	-1.26934
789	1.18745	789	-0.50423	789	-1.84975					789	1.84187	789	0.58198	789	-1.26791
790	1.18676	790	-0.50632	790	-1.84853					790	1.8392	790	0.58582	790	-1.26721
791	1.18676	791	-0.50692	791	-1.84696					791	1.83982	791	0.58561	791	-1.26649
792	1.18661	792	-0.50801	792	-1.84611					792	1.83705	792	0.58457	792	-1.2628
793	1.1917	793	-0.5069	793	-1.85139					793	1.83223	793	0.58539	793	-1.25933
794	1.19415	794	-0.50616	794	-1.85424					794	1.83062	794	0.58571	794	-1.2586
795	1.19387	795	-0.50866	795	-1.85086					795	1.83279	795	0.58516	795	-1.25758
796	1.19554	796	-0.50982	796	-1.85139					796	1.83439	796	0.58479	796	-1.25991
797	1.19687	797	-0.50861	797	-1.85401					797	1.83526	797	0.58391	797	-1.26147
798	1.19347	798	-0.50999	798	-1.84927					798	1.83671	798	0.58352	798	-1.26285
799	1.18861	799	-0.50953	799	-1.84477					799	1.83441	799	0.58612	799	-1.25476
800	1.18589	800	-0.509	800	-1.8448					800	1.82919	800	0.58644	800	-1.2501
801	1.18223	801	-0.50683	801	-1.84253					801	1.82859	801	0.58529	801	-1.2486
802	1.17687	802	-0.50575	802	-1.83743					802	1.82571	802	0.58535	802	-1.2463
803	1.17652	803	-0.50187	803	-1.8396					803	1.82441	803	0.58317	803	-1.2479
804	1.17573	804	-0.49822	804	-1.83133					804	1.81986	804	0.58416	804	-1.24753
805	1.17244	805	-0.49818	805	-1.82754					805	1.8199	805	0.58342	805	-1.24646
806	1.17283	806	-0.49812	806	-1.82705					806	1.81588	806	0.58321	806	-1.24107
807	1.17608	807	-0.50284	807	-1.82729					807	1.80944	807	0.582	807	-1.2343
808	1.17853	808	-0.50468	808	-1.82641					808	1.80341	808	0.58077	808	-1.21648
809	1.17447	809	-0.4951	809	-1.82157					809	1.80029	809	0.58168	809	-1.21416
810	1.17301	810	-0.49575	810	-1.82129					810	1.79497	810	0.58026	810	-1.20981
811	1.17597	811	-0.50075	811	-1.81941					811	1.79089	811	0.57955	811	-1.20416
812	1.17498	812	-0.5015	812	-1.81768					812	1.78885	812	0.57788	812	-1.19991
813	1.17316	813	-0.50141	813	-1.81691					813	1.78824	813	0.57738	813	-1.19579
814	1.17627	814	-0.50399	814	-1.8162					814	1.7855	814	0.57774	814	-1.1922
815	1.17834	815	-0.50464	815	-1.81736					815	1.784	815	0.5759	815	-1.18881
816	1.17768	816	-0.50184	816	-1.81785					816	1.78245	816	0.57754	816	-1.18739
817	1.17678	817	-0.50351	817	-1.81685					817	1.77964	817	0.57671	817	-1.18425
818	1.17784	818	-0.50349	818	-1.82021					818	1.77547	818	0.57386	818	-1.1774
819	1.17667	819	-0.50572	819	-1.81707					819	1.77128	819	0.57434	819	-1.17314
820	1.17051	820	-0.50799	820	-1.80957					820	1.76843	820	0.57211	820	-1.16653
821	1.16475	821	-0.50877	821	-1.80552					821	1.76626	821	0.57041	821	-1.16428
822	1.16111	822	-0.50894	822	-1.80181					822	1.76421	822	0.57023	822	-1.16123
823	1.15808	823	-0.50602	823	-1.80117					823	1.76201	823	0.56958	823	-1.15798
824	1.15601	824	-0.50466	824	-1.80081					824	1.76062	824	0.56902	824	-1.15696
825	1.15915	825	-0.50614	825	-1.80178					825	1.76467	825	0.56941	825	-1.15865
826	1.15966	826	-0.50843	826	-1.80204					826	1.76625	826	0.57069	826	-1.1616
827	1.15788	827	-0.51134	827	-1.80102					827	1.76493	827	0.57279	827	-1.16068
828	1.15809	828	-0.51973	828	-1.79853					828	1.76485	828	0.56936	828	-1.15696
829	1.15883	829	-0.52037	829	-1.79832					829	1.76187	829	0.57117	829	-1.15532
830	1.15449	830	-0.52226	830	-1.80126					830	1.75309	830	0.56724	830	-1.15291
831	1.15643	831	-0.52015	831	-1.80609					831	1.75315	831	0.56719	831	-1.15402
832	1.159	832	-0.51976	832	-1.80752					832	1.75176	832	0.56326	832	-1.14973
833	1.16026	833	-0.52044	833	-1.80826					833	1.74648	833	0.55972	833	-1.14258
834	1.15496	834	-0.52046	834	-1.80218					834	1.74045	834	0.55922	834	-1.13673
835	1.1484	835	-0.51009	835	-1.79727					835	1.73684	835	0.55579	835	-1.13118
836	1.14533	836	-0.51166	836	-1.79188					836	1.72971	836	0.55518	836	-1.12424
837	1.14527	837	-0.51232	837	-1.79138					837	1.72615	837	0.55577	837	-1.12039
838	1.14647	838	-0.51443	838	-1.79076					838	1.72417	838	0.55487	838	-1.11648
839	1.14374	839	-0.51746	839	-1.78594					839	1.71897	839	0.55517	839	-1.11005
