# Supplementary material for: Coalescence of multiple droplets induced by a constant DC electric field
Source: PLoS One. 2024 Apr 9;19(4):e0300925. doi: 10.1371/journal.pone.0300925 (PMC11003697; doi:10.1371/journal.pone.0300925)
Supplement: S1 Data — (ZIP) [file pone.0300925.s001.zip › Complete data file/Radial distribution function.xlsx]

## Sheet: Sheet1
0.05161	0	0	0	0
0.14624	0	0	0	0
0.24946	0	0	0	0
0.35269	0	0	0	0
0.45591	0	0	0	0
0.55054	0	0	0	0
0.65376	0	0	0	0
0.74839	0	0	0	0
0.85161	0	0	0	0
0.94624	0	0	0	0
1.04946	0	0	0	0
1.15269	0	0	0	0
1.25591	0	0	0	0
1.35054	0	0	0	0
1.45376	0	0	0	0
1.54839	0	0	0	0
1.65161	0	0	0	0
1.74624	0	0	0	0
1.84946	0	0	0	0
1.95269	0	0	0	0
2.05591	0	0	0	0
2.15054	0	0	0	0
2.25376	0	0	0	0
2.34839	0	0	0	0
2.45161	0	0	0	0
2.55484	0	0	0	0
2.64086	10.1744	0	0	0
2.75269	39.6802	0	0	0
2.84731	253.343	9.15698	1.90697	0
2.94194	584.012	18.314	2.91511	0
3.05376	635.901	29.5058	4.11857	0.72674
3.14839	624.709	227.907	5.52326	1.88953
3.24301	325.581	504.651	5.81396	3.19767
3.34624	227.907	518.895	6.10466	4.36047
3.44946	119.041	457.849	6.5407	5.3779
3.55269	103.779	308.285	6.8314	5.81396
3.64731	96.657	188.227	7.1221	6.39534
3.75054	96.657	127.18	7.26744	6.68604
3.84516	99.7093	93.6047	7.84884	6.97674
3.94839	103.779	86.4826	8.28489	7.26744
4.05161	106.831	77.3256	8.57559	7.70349
4.15484	111.919	98.6919	9.15697	8.28489
4.24946	106.831	113.953	9.73837	8.72093
4.35269	137.355	130.233	10.4651	9.30233
4.44731	146.512	104.797	11.1919	10.0291
4.55054	149.564	165.843	12.2093	10.9012
4.65376	148.547	172.965	13.0814	11.9186
4.74839	178.052	169.913	13.9535	12.7907
4.85161	190.262	185.174	14.8256	14.0988
4.95484	145.494	215.698	15.843	15.1163
5.04946	154.651	195.349	17.0059	16.279
5.15269	176.017	185.174	18.1686	17.7326
5.24731	178.052	193.314	19.186	18.8953
5.35054	167.878	192.297	20.3489	20.0581
5.45376	158.721	166.86	21.5116	21.3663
5.54839	159.738	175	22.6744	22.3837
5.65161	149.564	144.477	23.8371	23.5466
5.75484	134.302	146.512	25	24.564
5.84946	152.616	137.355	26.1629	26.0174
5.95269	148.547	151.599	27.471	27.3256
6.04731	160.756	167.878	28.9244	28.4884
6.15054	145.494	134.302	30.5233	29.7966
6.25376	152.616	135.32	31.8314	31.1047
6.35699	145.494	137.355	33.4303	32.4129
6.45161	152.616	134.302	34.8837	33.8663
6.54624	170.93	141.424	36.3371	35.1744
6.64086	155.669	135.32	38.3721	36.9186
6.74409	165.843	160.756	40.1163	38.6629
6.84731	158.721	142.442	41.8604	40.1163
6.94194	162.791	138.372	43.6047	42.1511
7.05376	149.564	171.948	45.6396	44.186
7.14839	147.678	164.826	47.529	46.0756
7.25161	146.512	157.703	49.4186	48.2559
7.34624	147.529	171.948	51.3081	50.436
7.44946	152.616	164.826	53.6337	52.7616
7.54409	145.494	165.843	55.5233	54.9419
7.64731	146.543	161.773	57.5581	57.2674
7.75054	147.529	149.564	59.593	59.4477
7.84516	148.547	150.581	61.7733	61.6279
7.94839	152.616	136.337	64.2441	63.9534
