# Supplementary material for: Coalescence of multiple droplets induced by a constant DC electric field
Source: PLoS One. 2024 Apr 9;19(4):e0300925. doi: 10.1371/journal.pone.0300925 (PMC11003697; doi:10.1371/journal.pone.0300925)
Supplement: S1 Data — (ZIP) [file pone.0300925.s001.zip › Complete data file/Variation of centroid coordinate under E=0.3 V nm-1.xlsx]

## Sheet: Sheet1
1	-8.83829	1	0.13131	1	9.06059
2	-8.83667	2	0.13187	2	9.06166
3	-8.83632	3	0.13174	3	9.06029
4	-8.83556	4	0.13212	4	9.05891
5	-8.8337	5	0.13227	5	9.05776
6	-8.83274	6	0.13316	6	9.05646
7	-8.83138	7	0.13225	7	9.05467
8	-8.83004	8	0.13191	8	9.05371
9	-8.82994	9	0.13283	9	9.0521
10	-8.82887	10	0.1331	10	9.05103
11	-8.82745	11	0.13393	11	9.05019
12	-8.82631	12	0.1338	12	9.04847
13	-8.82404	13	0.13342	13	9.0464
14	-8.82306	14	0.13309	14	9.04461
15	-8.8214	15	0.13302	15	9.04339
16	-8.82086	16	0.1333	16	9.04195
17	-8.81955	17	0.13374	17	9.04085
18	-8.81623	18	0.134	18	9.03878
19	-8.81427	19	0.13397	19	9.03598
20	-8.81186	20	0.13373	20	9.04382
21	-8.80886	21	0.13432	21	9.04188
22	-8.80665	22	0.13394	22	9.03867
23	-8.80497	23	0.13652	23	9.03688
24	-8.80238	24	0.14294	24	9.0349
25	-8.80001	25	0.14287	25	9.03215
26	-8.79704	26	0.14341	26	9.03057
27	-8.79377	27	0.14321	27	9.02706
28	-8.79028	28	0.14294	28	9.0251
29	-8.78777	29	0.14348	29	9.02183
30	-8.7847	30	0.14337	30	9.01847
31	-8.78188	31	0.14316	31	9.01543
32	-8.77842	32	0.14283	32	9.01191
33	-8.77489	33	0.14294	33	9.00834
34	-8.77137	34	0.14389	34	9.00491
35	-8.76856	35	0.14445	35	9.00072
36	-8.76376	36	0.145	36	8.99706
37	-8.7603	37	0.14516	37	8.99224
38	-8.75569	38	0.14553	38	8.98703
39	-8.7515	39	0.14623	39	8.98268
40	-8.74696	40	0.14609	40	8.97914
41	-8.74242	41	0.14694	41	8.97344
42	-8.73731	42	0.14792	42	8.96807
43	-8.73223	43	0.14751	43	8.96361
44	-8.72819	44	0.14915	44	8.95907
45	-8.72373	45	0.14982	45	8.95275
46	-8.71925	46	0.14003	46	8.94723
47	-8.71341	47	0.14133	47	8.94097
48	-8.70821	48	0.14259	48	8.93439
49	-8.70291	49	0.14257	49	8.9284
50	-8.69669	50	0.14395	50	8.92173
51	-8.69189	51	0.14431	51	8.91562
52	-8.68653	52	0.14548	52	8.90891
53	-8.68115	53	0.14755	53	8.90208
54	-8.67563	54	0.14749	54	8.89461
55	-8.66916	55	0.14822	55	8.8874
56	-8.66261	56	0.1496	56	8.88028
57	-8.65606	57	0.14983	57	8.87361
58	-8.65044	58	0.15116	58	8.86565
59	-8.6438	59	0.15129	59	8.85807
60	-8.63719	60	0.15313	60	8.85094
61	-8.63078	61	0.15426	61	8.84342
62	-8.62378	62	0.15538	62	8.83511
63	-8.61785	63	0.156	63	8.82759
64	-8.61004	64	0.15688	64	8.81979
65	-8.60241	65	0.15843	65	8.81128
66	-8.59409	66	0.1594	66	8.80319
67	-8.58668	67	0.16032	67	8.7942
68	-8.57854	68	0.16114	68	8.78499
69	-8.57047	69	0.16217	69	8.77605
70	-8.56303	70	0.16341	70	8.76687
71	-8.54522	71	0.16451	71	8.75724
72	-8.53711	72	0.16481	72	8.74768
73	-8.52738	73	0.16649	73	8.73752
74	-8.51772	74	0.16736	74	8.72682
75	-8.50842	75	0.16871	75	8.71701
76	-8.49943	76	0.1699	76	8.70689
77	-8.48847	77	0.16997	77	8.69591
78	-8.47879	78	0.1713	78	8.68433
79	-8.46874	79	0.17288	79	8.67282
80	-8.45849	80	0.17337	80	8.66172
81	-8.4478	81	0.17485	81	8.65073
82	-8.43662	82	0.17562	82	8.63965
83	-8.42693	83	0.17789	83	8.62811
84	-8.41642	84	0.17987	84	8.61706
85	-8.40575	85	0.18102	85	8.60559
86	-8.39408	86	0.18223	86	8.5938
87	-8.3837	87	0.18318	87	8.5821
88	-8.3722	88	0.18528	88	8.57052
89	-8.36075	89	0.18603	89	8.55747
90	-8.34895	90	0.1875	90	8.54334
91	-8.3365	91	0.18933	91	8.53045
92	-8.32393	92	0.18916	92	8.51734
93	-8.31222	93	0.18936	93	8.50315
94	-8.29962	94	0.19034	94	8.48868
95	-8.28742	95	0.1907	95	8.47571
96	-8.27435	96	0.19127	96	8.46121
97	-8.26085	97	0.20116	97	8.44659
98	-8.24785	98	0.20274	98	8.42284
99	-8.23272	99	0.20443	99	8.40755
100	-8.21914	100	0.20541	100	8.39328
101	-8.20481	101	0.20621	101	8.37773
102	-8.19014	102	0.20684	102	8.3629
103	-8.17567	103	0.19847	103	8.34723
104	-8.16083	104	0.19851	104	8.33224
105	-8.14508	105	0.19985	105	8.31131
106	-8.13085	106	0.20119	106	8.29231
107	-8.11544	107	0.20162	107	8.27583
108	-8.09986	108	0.20257	108	8.25995
109	-8.08432	109	0.20314	109	8.24281
110	-8.0684	110	0.20468	110	8.2258
111	-8.05037	111	0.20552	111	8.20944
112	-8.03458	112	0.20629	112	8.19338
113	-8.01611	113	0.20565	113	8.17536
114	-7.99896	114	0.20575	114	8.15779
115	-7.9821	115	0.20649	115	8.1406
116	-7.96383	116	0.20746	116	8.12148
117	-7.9461	117	0.2085	117	8.10411
118	-7.92777	118	0.20926	118	8.08601
119	-7.90985	119	0.21027	119	8.068
120	-7.89136	120	0.21217	120	8.04838
121	-7.87301	121	0.21257	121	8.02896
122	-7.85406	122	0.21312	122	8.00927
123	-7.83391	123	0.21319	123	7.98853
124	-7.81384	124	0.21415	124	7.96714
125	-7.79281	125	0.21384	125	7.94516
126	-7.77281	126	0.2134	126	7.92367
127	-7.75073	127	0.2132	127	7.90137
128	-7.72963	128	0.21377	128	7.87982
129	-7.70858	129	0.21455	129	7.8573
130	-7.68568	130	0.21516	130	7.83565
131	-7.66248	131	0.21634	131	7.81163
132	-7.63804	132	0.21593	132	7.78715
133	-7.61369	133	0.21629	133	7.76205
134	-7.58918	134	0.2168	134	7.73775
135	-7.56469	135	0.21699	135	7.71237
136	-7.53832	136	0.21647	136	7.68661
137	-7.51262	137	0.21705	137	7.65927
138	-7.48613	138	0.21842	138	7.63227
139	-7.45827	139	0.21976	139	7.60479
140	-7.43144	140	0.2201	140	7.57619
141	-7.40297	141	0.22238	141	7.54723
142	-7.37618	142	0.22453	142	7.51753
143	-7.3473	143	0.22647	143	7.48639
144	-7.31676	144	0.22911	144	7.45382
145	-7.28712	145	0.23401	145	7.41976
146	-7.2558	146	0.23859	146	7.38234
147	-7.22452	147	0.24355	147	7.34582
148	-7.1908	148	0.24936	148	7.30655
149	-7.15676	149	0.25655	149	7.26469
150	-7.12222	150	0.26393	150	7.22169
151	-7.08636	151	0.27082	151	7.17975
152	-7.04881	152	0.27625	152	7.13628
153	-7.00681	153	0.28077	153	7.08919
154	-6.96267	154	0.28404	154	7.04156
155	-6.91559	155	0.28574	155	6.99468
156	-6.86516	156	0.28465	156	6.94548
157	-6.81424	157	0.28251	157	6.89678
158	-6.75982	158	0.27816	158	6.84613
159	-6.70233	159	0.26146	159	6.79397
160	-6.64173	160	0.25229	160	6.74224
161	-6.5804	161	0.2434	161	6.68966
162	-6.52193	162	0.23405	162	6.63821
163	-6.46205	163	0.22501	163	6.58619
164	-6.40483	164	0.21716	164	6.53795
165	-6.35022	165	0.20867	165	6.48951
166	-6.29458	166	0.20279	166	6.43984
167	-6.24146	167	0.19926	167	6.3901
168	-6.19084	168	0.19774	168	6.34
169	-6.14233	169	0.19869	169	6.29074
170	-6.09151	170	0.19673	170	6.24317
171	-6.03945	171	0.20249	171	6.19406
172	-5.98774	172	0.19821	172	6.14604
173	-5.93371	173	0.19219	173	6.09785
174	-5.87731	174	0.18818	174	6.04661
175	-5.82216	175	0.18511	175	5.99488
176	-5.76649	176	0.18326	176	5.94047
177	-5.71305	177	0.18511	177	5.88438
178	-5.65892	178	0.18356	178	5.8312
179	-5.60419	179	0.18332	179	5.77748
180	-5.55265	180	0.18155	180	5.72782
181	-5.50099	181	0.17731	181	5.67135
182	-5.44941	182	0.17496	182	5.62254
183	-5.39968	183	0.17304	183	5.57385
184	-5.35292	184	0.1722	184	5.52694
185	-5.30482	185	0.1683	185	5.48232
186	-5.25885	186	0.16384	186	5.44219
187	-5.2147	187	0.15968	187	5.40047
188	-5.1715	188	0.15795	188	5.3596
189	-5.12946	189	0.16029	189	5.31884
190	-5.09106	190	0.16377	190	5.27658
191	-5.05242	191	0.1728	191	5.23034
192	-5.01726	192	0.18437	192	5.1829
193	-4.98339	193	0.19323	193	5.13878
194	-4.95005	194	0.19531	194	5.10272
195	-4.91212	195	0.19677	195	5.06475
196	-4.87291	196	0.19478	196	5.02815
197	-4.8329	197	0.18938	197	4.99431
198	-4.79507	198	0.18724	198	4.96032
199	-4.76164	199	0.19104	199	4.92289
200	-4.7281	200	0.19588	200	4.88832
201	-4.69337	201	0.19501	201	4.85211
202	-4.65682	202	0.19317	202	4.81852
203	-4.62019	203	0.19096	203	4.78425
204	-4.58415	204	0.18789	204	4.75118
205	-4.54695	205	0.1839	205	4.71653
206	-4.51076	206	0.18307	206	4.67966
207	-4.47452	207	0.18103	207	4.64657
208	-4.43915	208	0.18322	208	4.61101
209	-4.40541	209	0.18488	209	4.57592
210	-4.3735	210	0.18601	210	4.54256
211	-4.34098	211	0.18728	211	4.50853
212	-4.30669	212	0.18512	212	4.47803
213	-4.27655	213	0.18779	213	4.44569
214	-4.24216	214	0.18569	214	4.41328
215	-4.21028	215	0.18562	215	4.38152
216	-4.17734	216	0.18553	216	4.34912
217	-4.14367	217	0.18567	217	4.31645
218	-4.1121	218	0.18811	218	4.28331
219	-4.08341	219	0.1888	219	4.25178
220	-4.05475	220	0.19094	220	4.22058
221	-4.02419	221	0.18794	221	4.19141
222	-3.99563	222	0.18606	222	4.16497
223	-3.96969	223	0.18262	223	4.14279
224	-3.94962	224	0.18814	224	4.1166
225	-3.92743	225	0.19222	225	4.09104
226	-3.90494	226	0.19146	226	4.06889
227	-3.88574	227	0.19166	227	4.04899
228	-3.86402	228	0.19164	228	4.02742
229	-3.8425	229	0.19461	229	4.00377
230	-3.81538	230	0.19211	230	3.9792
231	-3.79088	231	0.19289	231	3.95415
232	-3.76541	232	0.19359	232	3.92773
233	-3.73718	233	0.19811	233	3.89513
234	-3.70705	234	0.20311	234	3.85973
235	-3.67534	235	0.20498	235	3.82483
236	-3.64859	236	0.20938	236	3.79366
237	-3.62306	237	0.21211	237	3.76565
238	-3.5948	238	0.208	238	3.74278
239	-3.57096	239	0.20651	239	3.72134
240	-3.54568	240	0.20221	240	3.69999
241	-3.5219	241	0.19828	241	3.68071
242	-3.50458	242	0.19717	242	3.66205
243	-3.48747	243	0.19579	243	3.6471
244	-3.46401	244	0.19651	244	3.63155
245	-3.43914	245	0.19108	245	3.6132
246	-3.41909	246	0.19062	246	3.59403
247	-3.4003	247	0.18869	247	3.57715
248	-3.38018	248	0.19016	248	3.5537
249	-3.35681	249	0.18967	249	3.53014
250	-3.33232	250	0.19221	250	3.50554
251	-3.30881	251	0.18844	251	3.48476
252	-3.28928	252	0.18638	252	3.46698
253	-3.2728	253	0.18734	253	3.44763
254	-3.25664	254	0.18502	254	3.42316
255	-3.23967	255	0.18824	255	3.40371
256	-3.22855	256	0.19501	256	3.38736
257	-3.22824	257	0.19837	257	3.3762
258	-3.21898	258	0.19926	258	3.36545
259	-3.20506	259	0.19693	259	3.35377
260	-3.1971	260	0.19536	260	3.34695
261	-3.19406	261	0.19733	261	3.34187
262	-3.18137	262	0.19535	262	3.33179
263	-3.16605	263	0.19111	263	3.31942
264	-3.15007	264	0.18302	264	3.3117
265	-3.13617	265	0.17762	265	3.30271
266	-3.1204	266	0.17681	266	3.28759
267	-3.10301	267	0.17589	267	3.27192
268	-3.08476	268	0.16968	268	3.25797
269	-3.07245	269	0.16608	269	3.24895
270	-3.06451	270	0.17057	270	3.23668
271	-3.05115	271	0.1711	271	3.22255
272	-3.03331	272	0.16833	272	3.20832
273	-3.02216	273	0.17304	273	3.19308
274	-3.00861	274	0.17238	274	3.1812
275	-2.99227	275	0.16967	275	3.16824
276	-2.9659	276	0.1654	276	3.15513
277	-2.94933	277	0.1649	277	3.13726
278	-2.93116	278	0.16331	278	3.12008
279	-2.91723	279	0.16232	279	3.10716
280	-2.90544	280	0.15554	280	3.10117
281	-2.89127	281	0.14876	281	3.0925
282	-2.87753	282	0.14652	282	3.08102
283	-2.86551	283	0.1477	283	3.06769
284	-2.85058	284	0.1415	284	3.05995
285	-2.83605	285	0.13435	285	3.05323
286	-2.81906	286	0.13025	286	3.04005
287	-2.80235	287	0.12702	287	3.02656
288	-2.77993	288	0.13008	288	3.01115
289	-2.76867	289	0.13397	289	2.99596
290	-2.75351	290	0.1322	290	2.98231
291	-2.73981	291	0.12788	291	2.9729
292	-2.73113	292	0.12764	292	2.96402
293	-2.7174	293	0.12657	293	2.95
294	-2.7016	294	0.12848	294	2.93368
295	-2.6922	295	0.12706	295	2.92582
296	-2.68334	296	0.12111	296	2.92329
297	-2.67186	297	0.11605	297	2.91927
298	-2.66148	298	0.11828	298	2.90612
299	-2.64989	299	0.11984	299	2.89342
300	-2.63516	300	0.11616	300	2.8809
301	-2.61901	301	0.11543	301	2.8655
302	-2.60561	302	0.12265	302	2.84392
303	-2.58864	303	0.12097	303	2.82811
304	-2.57734	304	0.12019	304	2.81813
305	-2.57064	305	0.12366	305	2.80847
306	-2.56474	306	0.12802	306	2.79867
307	-2.5538	307	0.12675	307	2.78943
308	-2.54661	308	0.12962	308	2.77893
309	-2.53923	309	0.12767	309	2.77295
310	-2.53141	310	0.12413	310	2.76948
311	-2.5255	311	0.12277	311	2.76622
312	-2.51594	312	0.12025	312	2.7605
313	-2.50607	313	0.11705	313	2.75273
314	-2.49792	314	0.11293	314	2.74967
315	-2.49152	315	0.11151	315	2.74239
316	-2.48333	316	0.10698	316	2.73912
317	-2.47901	317	0.10496	317	2.73524
318	-2.47408	318	0.10955	318	2.73419
319	-2.46323	319	0.10795	319	2.72573
320	-2.45567	320	0.10865	320	2.71731
321	-2.44835	321	0.10763	321	2.70112
322	-2.44438	322	0.10973	322	2.69373
323	-2.43661	323	0.1118	323	2.68216
324	-2.42794	324	0.11059	324	2.67672
325	-2.42768	325	0.11194	325	2.6744
326	-2.42757	326	0.11389	326	2.67148
327	-2.41943	327	0.11003	327	2.66562
328	-2.41424	328	0.11254	328	2.65851
329	-2.40993	329	0.11643	329	2.65375
330	-2.40178	330	0.11631	330	2.64769
331	-2.39204	331	0.11403	331	2.64013
332	-2.38249	332	0.11198	332	2.63319
333	-2.37061	333	0.11404	333	2.61909
334	-2.3598	334	0.11574	334	2.6067
335	-2.35281	335	0.12324	335	2.59367
336	-2.34639	336	0.12387	336	2.58634
337	-2.33696	337	0.12232	337	2.57899
338	-2.326	338	0.12058	338	2.56868
339	-2.3086	339	0.12125	339	2.55997
340	-2.3	340	0.11734	340	2.55724
341	-2.29387	341	0.11554	341	2.55251
342	-2.28345	342	0.11676	342	2.54204
343	-2.27829	343	0.11932	343	2.53327
344	-2.27291	344	0.11847	344	2.52901
345	-2.27201	345	0.11942	345	2.52471
346	-2.2661	346	0.12066	346	2.51823
347	-2.26174	347	0.12382	347	2.5105
348	-2.25919	348	0.12565	348	2.5051
349	-2.24952	349	0.12732	349	2.49245
350	-2.23829	350	0.12884	350	2.48004
351	-2.23389	351	0.1288	351	2.47482
352	-2.2301	352	0.13349	352	2.46545
353	-2.22336	353	0.1304	353	2.46197
354	-2.21621	354	0.12636	354	2.45841
355	-2.21154	355	0.12841	355	2.45091
356	-2.20694	356	0.12937	356	2.44487
357	-2.19851	357	0.12622	357	2.43937
358	-2.1954	358	0.1288	358	2.43375
359	-2.1935	359	0.13087	359	2.42906
360	-2.18899	360	0.13015	360	2.42531
361	-2.18914	361	0.1305	361	2.42371
362	-2.189	362	0.13157	362	2.42272
363	-2.18991	363	0.13683	363	2.41952
364	-2.18498	364	0.13747	364	2.41382
365	-2.18266	365	0.13516	365	2.41436
366	-2.18244	366	0.13469	366	2.41539
367	-2.18348	367	0.13682	367	2.41313
368	-2.18345	368	0.13943	368	2.40961
369	-2.18028	369	0.13793	369	2.40741
370	-2.179	370	0.13649	370	2.40703
371	-2.17877	371	0.13673	371	2.40693
372	-2.17551	372	0.13916	372	2.40333
373	-2.17002	373	0.13887	373	2.39707
374	-2.16785	374	0.13841	374	2.39441
375	-2.16836	375	0.14361	375	2.39187
376	-2.16738	376	0.14789	376	2.38385
377	-2.1654	377	0.15484	377	2.37656
378	-2.16141	378	0.15105	378	2.3765
379	-2.15491	379	0.15277	379	2.36932
380	-2.15014	380	0.15899	380	2.35934
381	-2.15172	381	0.16218	381	2.35893
382	-2.15414	382	0.16388	382	2.35784
383	-2.15938	383	0.16519	383	2.36142
384	-2.16347	384	0.16482	384	2.36567
385	-2.16266	385	0.16523	385	2.35534
386	-2.15931	386	0.16317	386	2.35395
387	-2.15942	387	0.16437	387	2.35255
388	-2.15732	388	0.16331	388	2.35116
389	-2.15207	389	0.16374	389	2.34526
390	-2.14941	390	0.16513	390	2.34132
391	-2.1489	391	0.17114	391	2.34127
392	-2.15032	392	0.17121	392	2.34208
393	-2.15078	393	0.17542	393	2.337
394	-2.16124	394	0.17756	394	2.33504
395	-2.16163	395	0.17658	395	2.33636
396	-2.16348	396	0.17759	396	2.33595
397	-2.16118	397	0.17809	397	2.33344
398	-2.15636	398	0.17567	398	2.32964
399	-2.14991	399	0.17336	399	2.32607
400	-2.1378	400	0.17246	400	2.32258
401	-2.13542	401	0.17096	401	2.32097
402	-2.13531	402	0.16787	402	2.32317
403	-2.13263	403	0.16428	403	2.32636
404	-2.12839	404	0.15936	404	2.32641
405	-2.12405	405	0.15941	405	2.3229
406	-2.10854	406	0.1612	406	2.31482
407	-2.10179	407	0.15565	407	2.31443
408	-2.0962	408	0.15221	408	2.31224
409	-2.09636	409	0.15251	409	2.31119
410	-2.0983	410	0.15427	410	2.31295
411	-2.0936	411	0.15525	411	2.30643
412	-2.08922	412	0.15485	412	2.30234
413	-2.08648	413	0.15275	413	2.30248
414	-2.08625	414	0.14984	414	2.30549
415	-2.08586	415	0.14993	415	2.30408
416	-2.08245	416	0.14682	416	2.30245
417	-2.07802	417	0.14054	417	2.30558
418	-2.07881	418	0.14175	418	2.30601
419	-2.0792	419	0.14367	419	2.3041
420	-2.07993	420	0.14768	420	2.30115
421	-2.08086	421	0.14705	421	2.30128
422	-2.07804	422	0.1473	422	2.29871
423	-2.07539	423	0.147	423	2.29613
424	-2.07154	424	0.14575	424	2.29312
425	-2.06672	425	0.14545	425	2.2895
426	-2.06672	426	0.14742	426	2.28884
427	-2.06491	427	0.14918	427	2.28658
428	-2.06144	428	0.14989	428	2.28249
429	-2.06234	429	0.1501	429	2.28393
430	-2.0672	430	0.14997	430	2.28794
431	-2.06786	431	0.1519	431	2.28858
432	-2.06707	432	0.15278	432	2.28432
433	-2.06541	433	0.15197	433	2.28346
434	-2.06622	434	0.15439	434	2.28321
435	-2.06342	435	0.15271	435	2.28254
436	-2.0574	436	0.15289	436	2.27832
437	-2.04922	437	0.15355	437	2.269
438	-2.04319	438	0.15782	438	2.25917
439	-2.03782	439	0.16001	439	2.25269
440	-2.03231	440	0.16014	440	2.24779
441	-2.02807	441	0.15912	441	2.2451
442	-2.02722	442	0.16165	442	2.24243
443	-2.02868	443	0.16209	443	2.24264
444	-2.03315	444	0.16221	444	2.24592
445	-2.03669	445	0.1638	445	2.24737
446	-2.03309	446	0.16507	446	2.24278
447	-2.02978	447	0.16409	447	2.24043
448	-2.02673	448	0.16061	448	2.24211
449	-2.02321	449	0.15845	449	2.23082
450	-2.02116	450	0.16076	450	2.22739
451	-2.01765	451	0.15962	451	2.22559
452	-2.02092	452	0.15844	452	2.22874
453	-2.0222	453	0.16058	453	2.22683
454	-2.01569	454	0.16149	454	2.21967
455	-2.01323	455	0.16428	455	2.21418
456	-2.01562	456	0.16805	456	2.21452
457	-2.0163	457	0.16625	457	2.21519
458	-2.01187	458	0.16665	458	2.20911
459	-2.00713	459	0.16959	459	2.20057
460	-2.00146	460	0.16811	460	2.19836
461	-1.99684	461	0.16712	461	2.1937
462	-1.98953	462	0.16788	462	2.18843
463	-1.98117	463	0.17571	463	2.18113
464	-1.96499	464	0.17386	464	2.17506
465	-1.95586	465	0.17222	465	2.17249
466	-1.94417	466	0.16687	466	2.16735
467	-1.93466	467	0.16859	467	2.15958
468	-1.93122	468	0.17289	468	2.15051
469	-1.92367	469	0.17577	469	2.14673
470	-1.91863	470	0.17546	470	2.14488
471	-1.90967	471	0.17387	471	2.13815
472	-1.90215	472	0.17334	472	2.13156
473	-1.89615	473	0.17138	473	2.12753
474	-1.8912	474	0.17007	474	2.12263
475	-1.88614	475	0.16131	475	2.11638
476	-1.88471	476	0.16356	476	2.1094
477	-1.88056	477	0.16286	477	2.10667
478	-1.88007	478	0.16002	478	2.10778
479	-1.8804	479	0.16091	479	2.10674
480	-1.88329	480	0.16373	480	2.10462
481	-1.88639	481	0.16787	481	2.10511
482	-1.88704	482	0.17165	482	2.10125
483	-1.88464	483	0.17158	483	2.09798
484	-1.88884	484	0.1756	484	2.09796
485	-1.8912	485	0.17832	485	2.09841
486	-1.89414	486	0.18021	486	2.09808
487	-1.89184	487	0.17664	487	2.09994
488	-1.88902	488	0.1752	488	2.09641
489	-1.88097	489	0.1728	489	2.09248
490	-1.87817	490	0.17333	490	2.08916
491	-1.87593	491	0.17478	491	2.08536
492	-1.87388	492	0.17359	492	2.0858
493	-1.87249	493	0.17389	493	2.08331
494	-1.86626	494	0.17383	494	2.07577
495	-1.86359	495	0.17398	495	2.07113
496	-1.86423	496	0.17644	496	2.07012
497	-1.8648	497	0.17663	497	2.06874
498	-1.86449	498	0.17574	498	2.069
499	-1.86049	499	0.17636	499	2.06626
500	-1.85683	500	0.17533	500	2.06265
501	-1.85108	501	0.17413	501	2.05656
502	-1.84224	502	0.17151	502	2.05111
503	-1.83679	503	0.17081	503	2.04501
504	-1.83136	504	0.16909	504	2.04188
505	-1.82699	505	0.17066	505	2.03693
506	-1.82349	506	0.17426	506	2.03021
507	-1.81835	507	0.18163	507	2.02825
508	-1.82026	508	0.18392	508	2.02708
509	-1.82016	509	0.18194	509	2.02929
510	-1.82359	510	0.18414	510	2.03014
511	-1.82645	511	0.18466	511	2.032
512	-1.82528	512	0.18469	512	2.03119
513	-1.82534	513	0.18242	513	2.02386
514	-1.82865	514	0.18176	514	2.02729
515	-1.83034	515	0.18132	515	2.02809
516	-1.82575	516	0.17973	516	2.02628
517	-1.82152	517	0.18019	517	2.02249
518	-1.81672	518	0.17617	518	2.02089
519	-1.81877	519	0.17748	519	2.02106
520	-1.82557	520	0.18063	520	2.02274
521	-1.82511	521	0.18122	521	2.02258
522	-1.82007	522	0.18355	522	2.0164
523	-1.82133	523	0.1843	523	2.01684
524	-1.8199	524	0.18517	524	2.01745
525	-1.80763	525	0.18537	525	2.0126
526	-1.80177	526	0.18601	526	2.00829
527	-1.79903	527	0.18554	527	2.00436
528	-1.79673	528	0.18268	528	2.00444
529	-1.79125	529	0.17798	529	2.00262
530	-1.78433	530	0.17883	530	1.99537
531	-1.77888	531	0.18042	531	1.98748
532	-1.7728	532	0.17846	532	1.98171
533	-1.76598	533	0.17933	533	1.97499
534	-1.75807	534	0.17767	534	1.96758
535	-1.75433	535	0.17881	535	1.96293
536	-1.75588	536	0.18021	536	1.96473
537	-1.75893	537	0.17918	537	1.96988
538	-1.76173	538	0.17852	538	1.9717
539	-1.76793	539	0.17657	539	1.98028
540	-1.7728	540	0.17514	540	1.98695
541	-1.77832	541	0.1746	541	1.99075
542	-1.78576	542	0.17109	542	1.99874
543	-1.78588	543	0.16558	543	2.00365
544	-1.78887	544	0.16506	544	2.0067
545	-1.79253	545	0.16301	545	2.01136
546	-1.79445	546	0.16154	546	2.00377
547	-1.79496	547	0.16516	547	1.99927
548	-1.79392	548	0.16341	548	1.99822
549	-1.79242	549	0.16177	549	1.99832
550	-1.78753	550	0.16212	550	1.9937
551	-1.78309	551	0.16287	551	1.98896
552	-1.78065	552	0.16333	552	1.98474
553	-1.78554	553	0.16656	553	1.98766
554	-1.79166	554	0.16703	554	1.99293
555	-1.7928	555	0.1658	555	1.99673
556	-1.79503	556	0.16604	556	1.9991
557	-1.79873	557	0.16649	557	2.00265
558	-1.80007	558	0.17572	558	2.00444
559	-1.80158	559	0.17284	559	2.00969
560	-1.80276	560	0.17159	560	2.01212
561	-1.80458	561	0.17331	561	2.01275
562	-1.80707	562	0.17454	562	2.01321
563	-1.80716	563	0.17695	563	2.00949
564	-1.80513	564	0.17651	564	2.00622
565	-1.80018	565	0.17353	565	2.00205
566	-1.79449	566	0.17302	566	1.99689
567	-1.78711	567	0.16861	567	1.99303
568	-1.77728	568	0.17433	568	1.98688
569	-1.77547	569	0.18171	569	1.98455
570	-1.76149	570	0.17973	570	1.98217
571	-1.75586	571	0.17673	571	1.9809
572	-1.75053	572	0.17545	572	1.9751
573	-1.74653	573	0.17093	573	1.97613
574	-1.74449	574	0.17016	574	1.9749
575	-1.73778	575	0.16891	575	1.97075
576	-1.7315	576	0.1675	576	1.96467
577	-1.72755	577	0.1673	577	1.95233
578	-1.72732	578	0.16631	578	1.95022
579	-1.72807	579	0.16557	579	1.95025
580	-1.72977	580	0.16842	580	1.94961
581	-1.72947	581	0.17181	581	1.94758
582	-1.73056	582	0.17479	582	1.94582
583	-1.72696	583	0.17716	583	1.93976
584	-1.72017	584	0.17764	584	1.93368
585	-1.71588	585	0.17695	585	1.92858
586	-1.71743	586	0.17612	586	1.93036
587	-1.7134	587	0.17515	587	1.92729
588	-1.71058	588	0.17614	588	1.91513
589	-1.70937	589	0.17765	589	1.91257
590	-1.70474	590	0.17572	590	1.91118
591	-1.70389	591	0.17231	591	1.91375
592	-1.70599	592	0.17212	592	1.91508
593	-1.70298	593	0.16738	593	1.91622
594	-1.70108	594	0.16711	594	1.91332
595	-1.69595	595	0.16731	595	1.90812
596	-1.69053	596	0.16817	596	1.90213
597	-1.6858	597	0.16819	597	1.89766
598	-1.68193	598	0.17162	598	1.88282
599	-1.67619	599	0.1741	599	1.87571
600	-1.67111	600	0.17175	600	1.87334
601	-1.66687	601	0.16939	601	1.87057
602	-1.66773	602	0.1699	602	1.86988
603	-1.673	603	0.17183	603	1.8729
604	-1.67064	604	0.17152	604	1.87126
605	-1.6639	605	0.1704	605	1.86529
606	-1.6642	606	0.17255	606	1.86131
607	-1.6681	607	0.1832	607	1.86551
608	-1.66926	608	0.1859	608	1.86384
609	-1.6654	609	0.18377	609	1.86193
610	-1.6623	610	0.18177	610	1.86213
611	-1.66735	611	0.18093	611	1.86709
612	-1.66829	612	0.17595	612	1.87338
613	-1.66424	613	0.18555	613	1.86795
614	-1.66132	614	0.18628	614	1.86487
615	-1.66225	615	0.18523	615	1.86636
616	-1.66239	616	0.18546	616	1.86632
617	-1.6577	617	0.18479	617	1.86261
618	-1.66279	618	0.18644	618	1.86477
619	-1.66565	619	0.18605	619	1.86836
620	-1.67015	620	0.1866	620	1.87323
621	-1.67508	621	0.18743	621	1.87752
622	-1.67737	622	0.18836	622	1.87944
623	-1.67961	623	0.18839	623	1.88074
624	-1.68043	624	0.18767	624	1.88161
625	-1.6818	625	0.18784	625	1.88409
626	-1.68143	626	0.18906	626	1.88348
627	-1.67704	627	0.18835	627	1.88007
628	-1.67763	628	0.187	628	1.88104
629	-1.67934	629	0.18723	629	1.88285
630	-1.67512	630	0.18439	630	1.88292
631	-1.66812	631	0.17942	631	1.88031
632	-1.66387	632	0.18065	632	1.87691
633	-1.66128	633	0.18025	633	1.87508
634	-1.65893	634	0.17931	634	1.8724
635	-1.65545	635	0.17894	635	1.86991
636	-1.64988	636	0.17388	636	1.86875
637	-1.64325	637	0.17195	637	1.86512
638	-1.64543	638	0.17229	638	1.86607
639	-1.64281	639	0.16973	639	1.86524
640	-1.64117	640	0.16964	640	1.86235
641	-1.63819	641	0.16599	641	1.85261
642	-1.64258	642	0.1703	642	1.85245
643	-1.64441	643	0.17006	643	1.843
644	-1.64239	644	0.167	644	1.84287
645	-1.63764	645	0.17746	645	1.83786
646	-1.63482	646	0.17967	646	1.83361
647	-1.62995	647	0.17675	647	1.83171
648	-1.62607	648	0.17543	648	1.83078
649	-1.61857	649	0.17336	649	1.82625
650	-1.6096	650	0.17064	650	1.81002
651	-1.60227	651	0.16671	651	1.80668
652	-1.60225	652	0.16761	652	1.80514
653	-1.6019	653	0.16761	653	1.80494
654	-1.59847	654	0.17116	654	1.79922
655	-1.59456	655	0.17416	655	1.79466
656	-1.58812	656	0.17505	656	1.78936
657	-1.58922	657	0.17709	657	1.7871
658	-1.58769	658	0.17783	658	1.78481
659	-1.58488	659	0.17557	659	1.784
660	-1.58166	660	0.17772	660	1.77833
661	-1.57774	661	0.18076	661	1.77252
662	-1.57287	662	0.17907	662	1.76897
663	-1.57168	663	0.17931	663	1.76726
664	-1.56988	664	0.18102	664	1.76465
665	-1.57641	665	0.18187	665	1.76939
666	-1.57613	666	0.1821	666	1.76943
667	-1.57408	667	0.17904	667	1.77041
668	-1.57459	668	0.18145	668	1.76934
669	-1.57673	669	0.18322	669	1.7701
670	-1.57849	670	0.18401	670	1.77172
671	-1.58202	671	0.18524	671	1.77275
672	-1.58786	672	0.18651	672	1.778
673	-1.58907	673	0.18899	673	1.7784
674	-1.58919	674	0.19065	674	1.77695
675	-1.58847	675	0.19153	675	1.77658
676	-1.58897	676	0.19122	676	1.77825
677	-1.59089	677	0.19045	677	1.78081
678	-1.59414	678	0.19026	678	1.78438
679	-1.59567	679	0.19029	679	1.78565
680	-1.5953	680	0.19017	680	1.7861
681	-1.60135	681	0.18927	681	1.79298
682	-1.60365	682	0.19042	682	1.79294
683	-1.60311	683	0.18753	683	1.79497
684	-1.6001	684	0.18802	684	1.79183
685	-1.59675	685	0.18728	685	1.79095
686	-1.59525	686	0.18511	686	1.79098
687	-1.59026	687	0.18195	687	1.7884
688	-1.58399	688	0.18145	688	1.7847
689	-1.58488	689	0.18146	689	1.78484
690	-1.58589	690	0.1839	690	1.78529
691	-1.58398	691	0.18144	691	1.78582
692	-1.58239	692	0.18303	692	1.7836
693	-1.58232	693	0.18788	693	1.78055
694	-1.58264	694	0.18818	694	1.78035
695	-1.58555	695	0.1882	695	1.78403
696	-1.59177	696	0.19024	696	1.79056
697	-1.59518	697	0.19041	697	1.79483
698	-1.59631	698	0.18841	698	1.79708
699	-1.59513	699	0.1886	699	1.7951
700	-1.59337	700	0.18478	700	1.78707
701	-1.59303	701	0.18296	701	1.78865
702	-1.59929	702	0.1848	702	1.78393
703	-1.59851	703	0.18123	703	1.78518
704	-1.59798	704	0.18051	704	1.7806
705	-1.59675	705	0.17918	705	1.77526
706	-1.59906	706	0.17895	706	1.77935
707	-1.59943	707	0.18132	707	1.77846
708	-1.5956	708	0.17895	708	1.77818
709	-1.59757	709	0.17834	709	1.77974
710	-1.59502	710	0.1733	710	1.78261
711	-1.59425	711	0.17164	711	1.78349
712	-1.59394	712	0.17045	712	1.78209
713	-1.59317	713	0.17052	713	1.77392
714	-1.59316	714	0.17167	714	1.77359
715	-1.59509	715	0.17288	715	1.77464
716	-1.59435	716	0.1724	716	1.77589
717	-1.59336	717	0.17167	717	1.77695
718	-1.59007	718	0.17265	718	1.77288
719	-1.58736	719	0.17068	719	1.77075
720	-1.58464	720	0.17132	720	1.76974
721	-1.58803	721	0.16895	721	1.77284
722	-1.58814	722	0.17573	722	1.77456
723	-1.59083	723	0.17374	723	1.77984
724	-1.59601	724	0.17233	724	1.78604
725	-1.59916	725	0.16979	725	1.79268
726	-1.60411	726	0.16984	726	1.799
727	-1.60484	727	0.16743	727	1.80284
728	-1.60656	728	0.16756	728	1.80441
729	-1.60931	729	0.16765	729	1.80422
730	-1.60817	730	0.16693	730	1.80285
731	-1.60598	731	0.16654	731	1.80093
732	-1.60584	732	0.16913	732	1.79779
733	-1.60543	733	0.16921	733	1.79842
734	-1.60439	734	0.17004	734	1.79435
735	-1.60188	735	0.17198	735	1.78977
736	-1.60161	736	0.17074	736	1.78983
737	-1.60291	737	0.17047	737	1.79245
738	-1.60351	738	0.17328	738	1.791
739	-1.60426	739	0.17514	739	1.78891
740	-1.60282	740	0.17477	740	1.78724
741	-1.60042	741	0.17732	741	1.78156
742	-1.59395	742	0.17472	742	1.77752
743	-1.59272	743	0.17613	743	1.77448
744	-1.58879	744	0.17659	744	1.76951
745	-1.58437	745	0.17341	745	1.76799
746	-1.58555	746	0.17361	746	1.769
747	-1.58604	747	0.17381	747	1.76906
748	-1.57883	748	0.17247	748	1.76148
749	-1.57148	749	0.17124	749	1.75548
750	-1.5655	750	0.17262	750	1.74869
751	-1.55977	751	0.17141	751	1.74393
752	-1.55357	752	0.16794	752	1.74195
753	-1.54989	753	0.16544	753	1.73118
754	-1.54556	754	0.16455	754	1.72995
755	-1.53737	755	0.16235	755	1.72455
756	-1.53129	756	0.16137	756	1.71909
757	-1.52943	757	0.16108	757	1.71739
758	-1.52574	758	0.15893	758	1.71565
759	-1.52322	759	0.16116	759	1.71185
760	-1.51503	760	0.15625	760	1.71051
761	-1.51268	761	0.15509	761	1.69922
762	-1.51392	762	0.15615	762	1.6999
763	-1.51196	763	0.15709	763	1.69791
764	-1.50736	764	0.15736	764	1.69389
765	-1.50676	765	0.15783	765	1.69258
766	-1.50684	766	0.15694	766	1.69344
767	-1.50714	767	0.15555	767	1.69451
768	-1.50611	768	0.15305	768	1.69509
769	-1.50368	769	0.16199	769	1.6944
770	-1.50216	770	0.16312	770	1.69088
771	-1.49826	771	0.16095	771	1.68844
772	-1.49451	772	0.16012	772	1.68635
773	-1.49042	773	0.16099	773	1.6837
774	-1.48851	774	0.16197	774	1.68335
775	-1.48969	775	0.1646	775	1.68269
776	-1.48867	776	0.16336	776	1.68284
777	-1.48655	777	0.16049	777	1.68398
778	-1.48559	778	0.16002	778	1.68277
779	-1.48646	779	0.16057	779	1.68422
780	-1.48268	780	0.15892	780	1.68251
781	-1.47937	781	0.15666	781	1.68248
782	-1.47956	782	0.1567	782	1.67655
783	-1.47853	783	0.15889	783	1.67231
784	-1.47841	784	0.15905	784	1.67132
785	-1.47399	785	0.1583	785	1.66908
786	-1.47584	786	0.15818	786	1.67171
787	-1.47421	787	0.15677	787	1.67104
788	-1.47092	788	0.15529	788	1.66932
789	-1.46633	789	0.15474	789	1.66428
790	-1.46228	790	0.15456	790	1.65988
791	-1.45739	791	0.15396	791	1.65688
792	-1.45616	792	0.15347	792	1.65623
793	-1.45597	793	0.15392	793	1.65556
794	-1.45434	794	0.15652	794	1.6521
795	-1.44913	795	0.15627	795	1.64875
796	-1.44479	796	0.15466	796	1.64554
797	-1.43471	797	0.15519	797	1.64434
798	-1.43477	798	0.15576	798	1.64375
799	-1.42313	799	0.15619	799	1.63814
800	-1.4226	800	0.15708	800	1.63608
801	-1.4218	801	0.15675	801	1.63396
802	-1.41973	802	0.156	802	1.63281
803	-1.41866	803	0.15571	803	1.63203
804	-1.41497	804	0.15643	804	1.63001
805	-1.41176	805	0.15563	805	1.61748
806	-1.40901	806	0.1545	806	1.6147
807	-1.40312	807	0.1526	807	1.61153
808	-1.39906	808	0.15149	808	1.60904
809	-1.39404	809	0.15046	809	1.59627
810	-1.39075	810	0.14875	810	1.59409
811	-1.38317	811	0.14654	811	1.58771
812	-1.38092	812	0.14758	812	1.58479
813	-1.37965	813	0.1454	813	1.58497
814	-1.37745	814	0.15173	814	1.58477
815	-1.37405	815	0.15026	815	1.58457
816	-1.37334	816	0.15118	816	1.58299
817	-1.37582	817	0.15076	817	1.58392
818	-1.37794	818	0.15	818	1.58924
819	-1.38525	819	0.15214	819	1.59261
820	-1.38792	820	0.14689	820	1.59969
821	-1.39102	821	0.14823	821	1.60323
822	-1.39262	822	0.14989	822	1.6029
823	-1.38921	823	0.15018	823	1.59984
824	-1.38881	824	0.14721	824	1.60251
825	-1.38546	825	0.14383	825	1.60196
826	-1.38068	826	0.14336	826	1.59793
827	-1.37785	827	0.14428	827	1.59528
828	-1.37409	828	0.14419	828	1.59136
829	-1.37321	829	0.14608	829	1.58721
830	-1.37032	830	0.1451	830	1.58364
831	-1.36981	831	0.1481	831	1.58005
832	-1.36677	832	0.146	832	1.57895
833	-1.36649	833	0.14816	833	1.57845
834	-1.36455	834	0.14614	834	1.57903
835	-1.35551	835	0.14546	835	1.57935
836	-1.35475	836	0.1466	836	1.57705
837	-1.35843	837	0.14995	837	1.57655
838	-1.3555	838	0.15141	838	1.57162
839	-1.35478	839	0.15432	839	1.56908
