# Supplementary material for: Coalescence of multiple droplets induced by a constant DC electric field
Source: PLoS One. 2024 Apr 9;19(4):e0300925. doi: 10.1371/journal.pone.0300925 (PMC11003697; doi:10.1371/journal.pone.0300925)
Supplement: S1 Data — (ZIP) [file pone.0300925.s001.zip › Complete data file/Variation of dimensionless length under E=0.3 V nm-1.xlsx]

## Sheet: Sheet1
0	0.864	0	1.06533
1	0.87633	1	1.009
2	0.974	2	0.97133
3	0.97673	3	1.03233
4	0.96467	4	1.012
5	0.87833	5	1.016
6	0.98233	6	0.986
7	0.90933	7	1.013
8	0.93367	8	0.955
9	0.89333	9	0.947
10	0.88767	10	0.98067
11	0.899	11	0.97467
12	0.974	12	0.945
13	0.92867	13	0.95167
14	0.92367	14	0.93067
15	0.95467	15	0.95033
16	0.9337	16	0.958
17	0.94777	17	0.90567
18	0.93067	18	0.90333
19	1.00467	19	0.98033
20	0.86933	20	0.95467
21	0.92933	21	0.963
22	0.90867	22	0.91167
23	0.93533	23	0.93733
24	0.87833	24	0.931
25	0.91433	25	0.91367
26	0.96967	26	0.931
27	0.884	27	0.93567
28	0.86	28	0.96433
29	0.81543	29	0.875
30	0.8192	30	0.90467
31	0.79767	31	0.93467
32	0.8115	32	0.92167
33	0.79733	33	0.91633
34	0.78667	34	0.89667
35	0.778	35	0.927
36	0.76067	36	0.87467
37	0.774	37	0.943
38	0.79333	38	0.89167
39	0.80433	39	0.8713
40	0.795	40	0.86433
41	0.83167	41	0.90167
42	0.79767	42	0.87767
43	0.78067	43	0.908
44	0.82867	44	0.819
45	0.795	45	0.876
46	0.803	46	0.832
47	0.75667	47	0.83567
48	0.74933	48	0.79167
49	0.72667	49	0.807
50	0.78433	50	0.732
51	0.77267	51	0.761
52	0.79	52	0.72333
53	0.80233	53	0.69567
54	0.77633	54	0.6794
55	0.83633	55	0.67167
56	0.82967	56	0.69563
57	0.771	57	0.721
58	0.744	58	0.65267
59	0.73133	59	0.694
60	0.722	60	0.71633
61	0.75533	61	0.74067
62	0.81433	62	0.70433
63	0.82533	63	0.657
64	0.753	64	0.68967
65	0.76133	65	0.7393
66	0.814	66	0.766
67	0.764	67	0.712
68	0.69	68	0.766
69	0.74633	69	0.73933
70	0.67667	70	0.68567
71	0.74633	71	0.78033
72	0.69633	72	0.779
73	0.69267	73	0.74
74	0.74433	74	0.73467
75	0.67933	75	0.77267
76	0.69233	76	0.68567
77	0.73933	77	0.633
78	0.79233	78	0.61133
79	0.65633	79	0.69333
80	0.71867	80	0.64
81	0.669	81	0.66433
82	0.672	82	0.71533
83	0.664	83	0.67767
84	0.70733	84	0.63167
85	0.66733	85	0.709
86	0.673	86	0.65733
87	0.62433	87	0.59967
88	0.62633	88	0.61133
89	0.61633	89	0.64467
90	0.58903	90	0.64367
91	0.552	91	0.688
92	0.56533	92	0.662
93	0.692	93	0.569
94	0.62033	94	0.62017
95	0.66467	95	0.599
96	0.69833	96	0.56367
97	0.70633	97	0.612
98	0.70833	98	0.524
99	0.74333	99	0.564
100	0.73267	100	0.615
101	0.67267	101	0.66133
102	0.78433	102	0.531
103	0.63333	103	0.55567
104	0.61757	104	0.54867
105	0.61933	105	0.605
106	0.69133	106	0.589
107	0.70867	107	0.62733
108	0.68233	108	0.635
109	0.699	109	0.651
110	0.60367	110	0.53867
111	0.64033	111	0.51633
112	0.63833	112	0.566
113	0.626	113	0.61567
114	0.632	114	0.51867
115	0.59833	115	0.55367
116	0.60533	116	0.49433
117	0.63433	117	0.47933
118	0.5229	118	0.556
119	0.56467	119	0.47233
120	0.50223	120	0.48467
121	0.50933	121	0.41633
122	0.44933	122	0.52367
123	0.465	123	0.50167
124	0.45833	124	0.51033
125	0.42033	125	0.529
126	0.458	126	0.48767
127	0.36567	127	0.47133
128	0.38267	128	0.48733
129	0.40633	129	0.472
130	0.3542	130	0.405
131	0.39533	131	0.45833
132	0.353	132	0.459
133	0.37967	133	0.41267
134	0.441	134	0.43033
135	0.33267	135	0.436
136	0.29333	136	0.38167
137	0.25467	137	0.352
138	0.27633	138	0.39433
139	0.24367	139	0.37167
140	0.35624	140	0.39433
141	0.21867	141	0.383
142	0.205	142	0.322
143	0.189	143	0.29833
144	0.09467	144	0.253
145	0.09067	145	0.23633
146	-0.03033	146	0.27433
		147	0.24467
		148	0.16967
		149	0.04767
		150	-0.000333333
